# Supplementary material for: Reflectance-Based Vegetation Index Assessment of Four Plant Species Exposed to Lithium Chloride
Source: Sensors (Basel). 2018 Aug 21;18(9):2750. doi: 10.3390/s18092750 (PMC6163704; doi:10.3390/s18092750)
Supplement: Supplementary file 1 [file sensors-18-02750-s001.zip]

Archive with 1 entries (1 files):
- sensors-326173-supplementary.xlsx
