# Supplementary material for: Reflectance-Based Vegetation Index Assessment of Four Plant Species Exposed to Lithium Chloride
Source: Sensors (Basel). 2018 Aug 21;18(9):2750. doi: 10.3390/s18092750 (PMC6163704; doi:10.3390/s18092750)
Supplement: Supplementary file 1 [file sensors-18-02750-s001.zip › sensors-326173-supplementary.xlsx]

## Sheet: FOV
Wavelength (nm)	Round 1																								Round 2
	Arabidopsis						Corn						Brassica						Sunflower						Arabidopsis						Corn						Brassica						Sunflower
	Week 1		Week 2		Week 3		Week 1		Week 2		Week 3		Week 1		Week 2		Week 3		Week 1		Week 2		Week 3		Week 1		Week 2		Week 3		Week 1		Week 2		Week 3		Week 1		Week 2		Week 3		Week 1		Week 2		Week 3
	Control	Treatment	Control	Treatment	Control	Treatment	Control	Treatment	Control	Treatment	Control	Treatment	Control	Treatment	Control	Treatment	Control	Treatment	Control	Treatment	Control	Treatment	Control	Treatment	Control	Treatment	Control	Treatment	Control	Treatment	Control	Treatment	Control	Treatment	Control	Treatment	Control	Treatment	Control	Treatment	Control	Treatment	Control	Treatment	Control	Treatment	Control	Treatment
350	0.00307857	0.000340866	0.0237745	0.0276414	-0.00461697	0.00443525	0.0131945	0.0135339	0.0223168	0.0206772	0.0243957	0.0191878	0.0241324	0.0275253	0.0673821	0.0592901	0.0451476	0.0432199	0.0541025	0.0588563	0.0373268	0.033851	0.0774426	0.0729824	0.0122402	0.0112075	0.00701493	0.00704328	0.018457	0.0287053	0.0175971	0.0158718	0.0361717	0.039974	0.0257013	0.0206102	0.0260246	0.0154736	0.0399955	0.0319341	0.0467329	0.0409045	0.0362525	0.0394669	0.0705618	0.0552947	0.0856348	0.0868086
351	0.00904105	0.00467856	0.0264712	0.0305782	0.00426853	0.0134082	0.00123861	8.93053e-06	0.0263666	0.0274432	0.0230341	0.019027	0.0175059	0.0218946	0.0768031	0.0685499	0.0541464	0.0507977	0.0388754	0.0445639	0.0414642	0.0384278	0.0733136	0.0680065	0.0102226	0.0077021	0.00939192	0.0108779	0.0246231	0.0321162	0.0202887	0.0206086	0.0333498	0.0328913	0.0216312	0.0175444	0.0241191	0.0138987	0.0352475	0.0303677	0.0611057	0.0551599	0.0530583	0.0571861	0.0672053	0.0479528	0.0911372	0.0903303
352	0.0113452	0.0114143	0.0192424	0.0226599	0.00370182	0.0141783	0.0162148	0.0125274	0.026636	0.0252376	0.0245098	0.0171566	0.0256371	0.029817	0.0627888	0.0536388	0.0465407	0.04268	0.0391536	0.0449897	0.0378704	0.0336165	0.0567645	0.0547344	0.0139383	0.0175294	0.00616847	0.00826897	0.019835	0.0278883	0.0119511	0.011711	0.0281369	0.0271386	0.0185605	0.0134992	0.0104228	0.00352309	0.0377945	0.0307349	0.0646611	0.0570789	0.0456723	0.0492867	0.0718311	0.0561869	0.0780255	0.0799762
353	0.00188762	0.0017083	0.0148144	0.0164958	0.0047525	0.0167755	0.0148811	0.0123091	0.0267811	0.0259822	0.0336447	0.0238021	0.0339498	0.0378423	0.063379	0.0542735	0.0516686	0.0478727	0.0397304	0.0460791	0.0440789	0.038773	0.0572621	0.0551633	0.008485	0.0117744	0.00880213	0.0101198	0.020118	0.0284483	0.0100287	0.0112365	0.0246291	0.0239132	0.0230371	0.0185213	0.0153487	0.00784954	0.0459258	0.0370809	0.0607743	0.0567268	0.0405264	0.0430025	0.084234	0.0695054	0.0775333	0.0804243
354	-0.00186548	-0.0037008	0.0128289	0.012898	0.00970572	0.0228759	0.0105958	0.00909012	0.0283695	0.0284746	0.0339677	0.0261051	0.039732	0.0435394	0.0695638	0.0613234	0.0611731	0.0575868	0.0389965	0.0441562	0.0516443	0.046698	0.0634587	0.0589096	0.00591862	0.00619862	0.0149126	0.0151013	0.0241619	0.0318321	0.0104705	0.0124742	0.0258995	0.0259011	0.0289022	0.0247477	0.0233591	0.0156685	0.0517668	0.042708	0.0605576	0.0584487	0.0395856	0.041579	0.0859541	0.0722115	0.0844587	0.0868374
355	0.0163139	0.0163765	0.0112231	0.0109924	0.01735	0.0307754	0.0225945	0.0181513	0.0316859	0.0292397	0.01216	0.0121283	0.0424262	0.046404	0.066721	0.0594164	0.0622313	0.0584734	0.0380578	0.0389777	0.0499273	0.0471854	0.0597972	0.0529537	0.0187559	0.019624	0.0200667	0.0199099	0.0268742	0.0332723	0.00697348	0.00623342	0.0331852	0.0342012	0.0289822	0.023146	0.0158	0.0129852	0.0481602	0.0403359	0.0722969	0.0639418	0.0409218	0.044029	0.0631578	0.0540924	0.0878927	0.0899716
356	0.020382	0.0220098	0.0175506	0.0186436	0.0132071	0.0251619	0.0323285	0.0274168	0.0305238	0.0269363	0.0196799	0.017342	0.037526	0.0412742	0.0710341	0.0617051	0.0565854	0.0513497	0.0443634	0.0479601	0.0515588	0.0482308	0.0677622	0.0608238	0.00729388	0.0259168	0.0251251	0.0241304	0.0200495	0.0285731	0.0126081	0.0117704	0.0385933	0.0394347	0.0251462	0.0196846	0.0208479	0.0172674	0.0420108	0.0334603	0.0655178	0.0584995	0.0491133	0.0524588	0.0624363	0.0514396	0.0922487	0.0937837
357	0.0169207	0.0188285	0.0226074	0.0249791	0.00574824	0.0165064	0.0332526	0.0303881	0.0272763	0.0243852	0.0328866	0.0262095	0.0298397	0.0336531	0.0726321	0.0618292	0.0546901	0.0478969	0.0466724	0.0541151	0.0497858	0.0462912	0.071434	0.0658098	0.0212319	0.0252158	0.0255946	0.024178	0.0132183	0.0247649	0.0186616	0.0184494	0.0376391	0.0389607	0.0251006	0.0202142	0.0290562	0.0222612	0.0387156	0.0286152	0.0580891	0.054838	0.0516033	0.0554646	0.0741561	0.0584403	0.0953718	0.0977136
358	0.0166655	0.017452	0.018549	0.0208292	0.00540465	0.0170464	0.0246526	0.0245438	0.0256665	0.0246248	0.0257011	0.0213991	0.0254626	0.030095	0.0623404	0.0536489	0.0647354	0.0576693	0.0362703	0.0424856	0.0394331	0.0390963	0.0574138	0.0534141	0.0189843	0.0218637	0.0187091	0.0182457	0.0155518	0.0280615	0.0170235	0.0158584	0.0292248	0.0329503	0.033463	0.0273872	0.0283843	0.0206363	0.0411996	0.0303625	0.068432	0.0646646	0.0395035	0.0453396	0.0819818	0.0641098	0.0945874	0.0998648
359	0.0165478	0.0172088	0.0165948	0.019372	0.0103154	0.022019	0.0273499	0.0225668	0.0291377	0.0279661	0.0277207	0.0220866	0.0318309	0.0354332	0.0576951	0.0487077	0.0753869	0.0697052	0.0336511	0.0374363	0.0423881	0.042324	0.0583262	0.0565481	0.00459773	0.0187392	0.0161548	0.0176792	0.0151774	0.0276362	0.0202268	0.0195744	0.0267278	0.0292173	0.030586	0.0246272	0.0253647	0.0198186	0.0382755	0.0273387	0.0739816	0.0694618	0.0401535	0.0471699	0.0888687	0.0733698	0.0873702	0.0918657
360	0.0160466	0.0176252	0.0178834	0.0205902	0.0116068	0.0243757	0.0313383	0.0241378	0.0318719	0.0302466	0.0321177	0.0246452	0.0369064	0.040262	0.0557239	0.04601	0.076993	0.0722754	0.0364884	0.0382552	0.0480228	0.0466014	0.0657484	0.0650676	0.0187431	0.0235348	0.0138884	0.0171733	0.0172494	0.0297259	0.0219593	0.0222872	0.0266722	0.0277491	0.0268916	0.0222953	0.0246975	0.0202244	0.0343049	0.0245017	0.0721881	0.0682398	0.0449607	0.0520247	0.0907683	0.0769893	0.083162	0.0853926
361	0.0149631	0.0177499	0.021209	0.0226742	0.00470099	0.0204329	0.0267024	0.0265065	0.0294827	0.0284223	0.0307661	0.0244019	0.0316733	0.0371431	0.0532619	0.0442753	0.0659776	0.0605003	0.039562	0.0405525	0.0457263	0.0435306	0.0687448	0.0670006	0.0113153	0.0376834	0.00907158	0.0128051	0.0248343	0.0379932	0.0175123	0.0180633	0.0250931	0.0276157	0.0313066	0.0285105	0.027856	0.0208558	0.0342843	0.026971	0.0648698	0.0630595	0.0443564	0.0506023	0.0851003	0.0689761	0.0878078	0.0890379
362	0.0136559	0.0146822	0.0217798	0.0244775	0.00697091	0.0212056	0.0214866	0.0234801	0.0295694	0.0266833	0.0284731	0.0238138	0.0303763	0.03384	0.0610927	0.0506426	0.062617	0.05795	0.0386078	0.0387234	0.04234	0.0431783	0.0675115	0.0642136	0.0109831	0.0327964	0.0154924	0.0180515	0.0222005	0.0350442	0.0214224	0.0211875	0.0270572	0.0296837	0.0266874	0.0239787	0.0218826	0.0181685	0.0382647	0.0328999	0.0634827	0.0602708	0.0464192	0.0522604	0.0754756	0.0616847	0.0834928	0.085674
363	0.0128861	0.0125289	0.0200809	0.0248094	0.0111247	0.0230472	0.0211031	0.0209562	0.0292778	0.0251907	0.0272925	0.0240159	0.0282971	0.0312437	0.0690225	0.0576072	0.0646201	0.0610744	0.037872	0.0381321	0.0407406	0.0432585	0.0665918	0.0618619	0.00695019	0.0214224	0.0209788	0.0230079	0.0171535	0.0293753	0.0195655	0.0182971	0.0291289	0.0311738	0.0262875	0.0230279	0.0157313	0.0137626	0.0428666	0.0376484	0.0646846	0.0603817	0.0460036	0.0520951	0.0719941	0.0610674	0.0814572	0.0845889
364	0.0131393	0.0142304	0.0169482	0.0229292	0.0100959	0.0220063	0.0268671	0.023032	0.0265517	0.0237731	0.0277308	0.0250832	0.0227501	0.0297705	0.0688749	0.0587489	0.066728	0.0633467	0.0400764	0.0420091	0.0424528	0.0421795	0.0692572	0.0638816	0.0122951	0.017187	0.0174122	0.0207794	0.0161014	0.0282225	0.00550895	0.00374612	0.0289923	0.0307641	0.0370691	0.0335175	0.0173899	0.0109157	0.0452282	0.0381737	0.064667	0.0618624	0.0407212	0.0475527	0.0785023	0.0674166	0.0890773	0.0920864
365	0.013745	0.0166444	0.0110754	0.0181756	0.00430316	0.0166696	0.0270615	0.0243238	0.0256926	0.0224178	0.0248433	0.0226071	0.0254436	0.0304563	0.0601137	0.0507647	0.0604711	0.0563174	0.039306	0.0421173	0.0467172	0.0461264	0.0739147	0.0707938	0.00706229	0.0273236	0.0193811	0.0228086	0.0112156	0.0244426	0.0122648	0.0115971	0.0312567	0.0339316	0.034328	0.0294961	0.0264316	0.0197802	0.044423	0.0362893	0.062603	0.0570344	0.0428793	0.0497479	0.0737094	0.0626523	0.0915695	0.0966108
366	0.0156993	0.0189417	0.0105517	0.0167225	-4.90721e-05	0.0131752	0.0221853	0.0215089	0.0261094	0.022695	0.0239901	0.0218717	0.0312361	0.0342337	0.0582377	0.048883	0.0566783	0.0519071	0.0391229	0.0423175	0.048161	0.0478037	0.0745737	0.0723558	0.0167769	0.021136	0.0182745	0.0212545	0.00874683	0.0235541	0.0216632	0.0213675	0.0310704	0.0343231	0.0272846	0.0226032	0.0284427	0.0234659	0.0450984	0.03774	0.0631615	0.0567767	0.0471734	0.0534349	0.0686142	0.0570949	0.091926	0.097766
367	0.0182943	0.0200086	0.0180345	0.0212781	0.0011191	0.0155503	0.0158682	0.0153508	0.0265566	0.02449	0.0282818	0.0259582	0.0343959	0.0390189	0.0692462	0.0593046	0.061016	0.0565178	0.0412858	0.0446488	0.0450015	0.0441901	0.0695071	0.0649848	0.0276352	0.0203157	0.0111905	0.0140561	0.0120643	0.0280154	0.0211897	0.0195141	0.0266568	0.029268	0.0245767	0.0224125	0.0184521	0.0143552	0.0485877	0.0435004	0.0671156	0.0646322	0.049119	0.05446	0.0708043	0.0582618	0.0925026	0.0961881
368	0.0146175	0.0163012	0.0200777	0.0246986	0.00665804	0.0224953	0.0207172	0.0201421	0.0241458	0.0217517	0.0344498	0.0316373	0.0262778	0.0307452	0.0693015	0.058984	0.0598884	0.0562657	0.0405123	0.0433464	0.0456972	0.0464252	0.0702529	0.0660687	0.00672816	0.0252226	0.018251	0.0219611	0.0154579	0.0304489	0.0215323	0.0195951	0.0271955	0.0289145	0.0283963	0.0271216	0.0208719	0.0154208	0.0449221	0.0392643	0.0612755	0.0574231	0.0486827	0.0538881	0.0730089	0.0618626	0.0898139	0.0917631
369	0.0101916	0.0123996	0.0187104	0.0243992	0.00718083	0.0233254	0.0218771	0.0207702	0.0234967	0.0212039	0.0342535	0.0320824	0.0266285	0.0298474	0.0680013	0.0587419	0.0575909	0.0542458	0.0406578	0.0428817	0.050128	0.0517737	0.0696296	0.0665701	0.0270963	0.0240742	0.0222924	0.0262989	0.0157743	0.030012	0.0214957	0.0202296	0.025857	0.027553	0.0322221	0.0306134	0.0244778	0.0194077	0.0414659	0.0343377	0.0574608	0.0526205	0.0479139	0.0523373	0.076659	0.0657834	0.0866272	0.0892225
370	0.00908637	0.0116042	0.0168578	0.0210658	0.00148565	0.0165028	0.0138891	0.0122282	0.0261089	0.0249183	0.0265159	0.0260901	0.0399069	0.0420552	0.0704689	0.0633291	0.056948	0.0528614	0.0424217	0.0445608	0.0558632	0.0567844	0.0650079	0.0623087	0.0178003	0.0164401	0.0162129	0.0194995	0.0128629	0.0277956	0.0210574	0.0206828	0.0212317	0.0238993	0.0320054	0.0294693	0.023226	0.0211454	0.0428658	0.0352476	0.0612189	0.0585196	0.0482232	0.0509836	0.0815202	0.068396	0.0847842	0.0902207
371	0.0117729	0.0143224	0.0197899	0.0238661	0.00816564	0.0221439	0.0156089	0.0163334	0.0247667	0.0217297	0.0281797	0.0264448	0.0309903	0.0351008	0.0686525	0.0600231	0.0553546	0.0508775	0.0370636	0.0405881	0.0546545	0.0566929	0.0663619	0.0628201	0.017703	0.020448	0.0192209	0.022886	0.0135047	0.0294518	0.0253224	0.0240228	0.0279872	0.0301117	0.0278944	0.0244279	0.0260254	0.0221292	0.0478281	0.0428948	0.061111	0.0584889	0.0501627	0.0534881	0.0827261	0.0686703	0.0830735	0.0880608
372	0.0147266	0.017439	0.0223621	0.0269711	0.0166031	0.0301571	0.0182861	0.0209147	0.0261209	0.0218308	0.0292968	0.02764	0.0238476	0.0280555	0.0683225	0.0580579	0.0587859	0.0545234	0.0341307	0.0386707	0.0551419	0.0565451	0.0694385	0.0644462	0.0245693	0.0237016	0.0195417	0.0234853	0.0150336	0.0308944	0.0258507	0.023961	0.0321679	0.0343927	0.0264365	0.0232418	0.0277166	0.0231256	0.0489432	0.0448692	0.066197	0.0631939	0.0503252	0.0543874	0.0790963	0.0642862	0.0857011	0.0897739
373	0.0156841	0.018694	0.021829	0.0270714	0.0198882	0.0338505	0.0190482	0.021383	0.0309616	0.0273465	0.0267122	0.027347	0.0290113	0.0305348	0.070352	0.0603139	0.0665046	0.0627825	0.0376333	0.0418686	0.059022	0.0576958	0.0715994	0.0656909	0.0182917	0.0224325	0.0130192	0.0167475	0.0156099	0.0302448	0.0201742	0.0187076	0.0289661	0.0322203	0.0293183	0.0272778	0.026506	0.0243379	0.0447764	0.038172	0.0759092	0.0730606	0.0475979	0.0516189	0.0730877	0.0575864	0.0922122	0.0964949
374	0.013199	0.0158349	0.0186625	0.0244857	0.0156443	0.0309289	0.0285548	0.0292566	0.0270421	0.0232114	0.0311829	0.0295329	0.0317963	0.0354865	0.0646946	0.0570314	0.0631121	0.0587903	0.0419409	0.0449717	0.0531254	0.0533348	0.0730174	0.0698791	0.0174316	0.020502	0.00919859	0.0133688	0.0144399	0.0292771	0.0161521	0.0138849	0.0302082	0.031495	0.0287134	0.0248127	0.0264457	0.0246631	0.0454411	0.0374779	0.0686887	0.0668439	0.044582	0.0486995	0.0762465	0.0626726	0.0941756	0.0993347
375	0.014183	0.0158585	0.0183861	0.0238201	0.0138908	0.0295584	0.0309817	0.0311163	0.0279934	0.0235451	0.0346034	0.0310866	0.0298472	0.0338353	0.0623351	0.0545635	0.0605524	0.0557032	0.0432964	0.0456304	0.050413	0.0524421	0.0740035	0.0721464	0.0204714	0.0188035	0.00971407	0.0148929	0.0141988	0.0302333	0.0191212	0.0160374	0.0312267	0.0324906	0.0300822	0.0258505	0.0299478	0.0266202	0.0457486	0.037475	0.0655339	0.0629244	0.043577	0.0485445	0.0776327	0.0645211	0.0902238	0.0952228
376	0.0192537	0.0200354	0.0216388	0.0261151	0.016921	0.0318011	0.0231773	0.024252	0.036048	0.0313931	0.0332562	0.0302006	0.0261815	0.02746	0.0660121	0.055335	0.0631578	0.0583745	0.0413192	0.0439644	0.0541046	0.0564954	0.0743392	0.0711123	0.0193078	0.018403	0.0144121	0.0204445	0.0154701	0.0328911	0.0264434	0.0231577	0.0307818	0.0348512	0.0334342	0.0313155	0.0346545	0.0291718	0.0440007	0.0361792	0.0716078	0.0665093	0.0448883	0.0512366	0.0742377	0.0594683	0.0831145	0.0870953
377	0.0190715	0.0211197	0.0215013	0.0274914	0.0149205	0.0302458	0.0188248	0.0201271	0.0366159	0.0342635	0.027368	0.0253455	0.0359074	0.0389247	0.0662985	0.0564049	0.0654278	0.0610451	0.0407324	0.0442422	0.052862	0.0552823	0.0725731	0.0700599	0.0151461	0.0213204	0.0214593	0.0260159	0.0156531	0.032823	0.0209976	0.0182472	0.0327783	0.0376988	0.0293174	0.0274378	0.028711	0.0243166	0.0428115	0.0355389	0.067978	0.0629171	0.0459297	0.0525649	0.073831	0.0597312	0.0843027	0.0901917
378	0.0198772	0.0224336	0.020292	0.0262758	0.0149967	0.0306533	0.0240979	0.0240812	0.0334052	0.0321012	0.0247334	0.0230841	0.0391918	0.0433676	0.067936	0.0592949	0.0661821	0.061771	0.0398152	0.0432642	0.0530098	0.0551598	0.071249	0.0688412	0.0186616	0.0212546	0.0220933	0.0253445	0.0161275	0.0324151	0.0168678	0.0142416	0.0329684	0.0365479	0.0288278	0.0265896	0.0259217	0.0232101	0.0447743	0.0379774	0.066566	0.0622248	0.0477137	0.0539474	0.0750726	0.0620285	0.0872779	0.0933815
379	0.0220299	0.0237938	0.0200387	0.0242372	0.017729	0.0331541	0.0342479	0.0321806	0.029466	0.0273848	0.0270914	0.0248294	0.033167	0.0368153	0.0703163	0.062201	0.0652402	0.0604626	0.0393961	0.041848	0.0545986	0.0566428	0.0713154	0.0678555	0.0205765	0.0199231	0.0172683	0.0207217	0.0166102	0.0322067	0.0179279	0.0151062	0.0303382	0.031463	0.0333708	0.0307123	0.0290155	0.026976	0.0487367	0.0422819	0.0690788	0.065338	0.0493728	0.0550648	0.0773509	0.0647173	0.0890252	0.0931976
380	0.018612	0.0203093	0.0246788	0.0295858	0.0163509	0.0311599	0.0274865	0.0259689	0.0294199	0.027861	0.0293299	0.0260328	0.0327383	0.0368222	0.0657629	0.0578333	0.0632379	0.0590726	0.0448071	0.0470613	0.0488862	0.0524499	0.0723155	0.0681358	0.021349	0.0258358	0.0223282	0.0287861	0.0145614	0.0307884	0.017303	0.0159747	0.0266778	0.0276929	0.0335062	0.0303026	0.0278136	0.0238839	0.0480365	0.0419756	0.0648199	0.0616296	0.0471943	0.0533008	0.0809627	0.0674258	0.0883194	0.0926428
381	0.0163257	0.0185278	0.0249871	0.0306133	0.0128314	0.02773	0.0224777	0.0217849	0.031427	0.0303489	0.0306961	0.0278566	0.0323894	0.0366401	0.0616603	0.0538209	0.0647743	0.060921	0.045287	0.048462	0.0513286	0.0550988	0.0731862	0.0693771	0.0197862	0.0252393	0.0188157	0.0257844	0.0119474	0.0292808	0.0194	0.0182087	0.025904	0.0289005	0.0304668	0.0276727	0.0302737	0.0257109	0.0472875	0.0407466	0.0677005	0.0637577	0.0454374	0.0518697	0.0813072	0.0668926	0.0897992	0.094983
382	0.0165319	0.0195768	0.0211949	0.0269394	0.0102445	0.0259398	0.0242257	0.02384	0.0332052	0.0320649	0.0319002	0.0306359	0.0310736	0.0350314	0.0610043	0.053079	0.0680578	0.0640257	0.040451	0.0447854	0.0604047	0.0629339	0.073151	0.0703999	0.0166676	0.0195875	0.00903478	0.0140183	0.0102223	0.0288376	0.0230736	0.0207221	0.0285043	0.0339209	0.027343	0.0256537	0.0351544	0.0317259	0.0479144	0.0405218	0.0753222	0.0699609	0.0458326	0.0523374	0.0788278	0.0641006	0.093164	0.0989947
383	0.0168002	0.0206102	0.0223876	0.0281494	0.0158466	0.0319993	0.0291574	0.0286081	0.0299957	0.0279334	0.0367012	0.0352942	0.0301438	0.0339138	0.0652358	0.056401	0.063271	0.0592483	0.0390456	0.041949	0.0579306	0.0600868	0.0705208	0.0676073	0.0156412	0.0185803	0.017015	0.0224958	0.011193	0.0314756	0.0214348	0.0196528	0.032298	0.036186	0.0321704	0.0305245	0.0324072	0.0296478	0.0496018	0.0431726	0.0679576	0.0632744	0.0491752	0.0560842	0.0789558	0.0645975	0.0935692	0.0984755
384	0.0150515	0.0183023	0.0250017	0.031147	0.0168794	0.0328075	0.0280699	0.0274314	0.0301675	0.0278249	0.0356146	0.0340634	0.0323592	0.0355558	0.0661076	0.0575887	0.0630625	0.0589978	0.0394924	0.0421912	0.0563158	0.0588615	0.0738292	0.0709471	0.0160107	0.0168536	0.0196539	0.0262378	0.0132393	0.0338577	0.0209526	0.019458	0.0332895	0.0367934	0.03158	0.0301609	0.0280062	0.0253181	0.0506302	0.0448173	0.0669877	0.0634675	0.050794	0.0576727	0.0791684	0.065382	0.091537	0.0960898
385	0.0133559	0.0155682	0.02582	0.0324143	0.0137487	0.029406	0.0232409	0.0230859	0.0336791	0.0316444	0.0300645	0.028947	0.034907	0.0375739	0.0636331	0.0562952	0.0674342	0.0633523	0.0410709	0.0446002	0.058333	0.0619229	0.08108	0.0786181	0.0163369	0.0166564	0.0164557	0.0239891	0.0160152	0.0358253	0.0219139	0.020464	0.0314202	0.0359588	0.0270598	0.0261926	0.026677	0.0237622	0.0504994	0.0446334	0.072374	0.0698666	0.0491906	0.0557555	0.0789367	0.0658065	0.0889229	0.093976
386	0.0180756	0.021578	0.0194223	0.0254947	0.0160143	0.0330903	0.0267872	0.028472	0.0346717	0.0322992	0.0295421	0.0297907	0.0293537	0.0327595	0.0635265	0.0560508	0.0682979	0.0645502	0.0429968	0.0453488	0.0627453	0.0678239	0.082269	0.0802293	0.0187099	0.0228377	0.0210951	0.0288188	0.0202968	0.039692	0.0205281	0.0202832	0.0290716	0.0334569	0.0309958	0.030629	0.0358093	0.0332893	0.0493372	0.0434235	0.0698016	0.0679216	0.0439066	0.0507038	0.0782069	0.065969	0.0896653	0.0953031
387	0.0195765	0.0234345	0.0181074	0.0237585	0.0136768	0.0315463	0.0242544	0.026625	0.0369881	0.0348023	0.0311723	0.030948	0.0310827	0.0347455	0.064814	0.0573635	0.0670078	0.0629309	0.0407743	0.043075	0.0602495	0.0653772	0.0819408	0.0793212	0.0225168	0.0240408	0.0271671	0.033865	0.0177098	0.0377624	0.0229475	0.022628	0.033417	0.0360562	0.0341036	0.0327042	0.0341169	0.0321087	0.0494529	0.044124	0.0715677	0.0693993	0.0456239	0.0526139	0.0826718	0.0705769	0.0908819	0.0964732
388	0.0184021	0.0218608	0.0211663	0.0271563	0.00939112	0.027182	0.0187276	0.0203506	0.0382552	0.0365783	0.0332409	0.0316036	0.0366085	0.0402411	0.0668248	0.0594202	0.0643501	0.0595875	0.0372524	0.0404682	0.0549618	0.0593305	0.0812603	0.0779463	0.0207988	0.0207686	0.0286458	0.0340833	0.0125995	0.0335991	0.0262705	0.0249861	0.0386156	0.0396765	0.0342313	0.0311575	0.0260736	0.0243395	0.0494878	0.0449847	0.0755186	0.0723229	0.0507611	0.0579697	0.0873046	0.0750918	0.0920492	0.0970865
389	0.0204851	0.0247371	0.020803	0.0285559	0.0127441	0.0302915	0.0230353	0.0233147	0.0324892	0.0307386	0.0336864	0.0328073	0.0316894	0.0362745	0.0685598	0.0603005	0.0613782	0.0566472	0.0401698	0.0434404	0.05961	0.0646222	0.0804155	0.0784626	0.0161669	0.0172977	0.0171667	0.0231258	0.0174096	0.0377271	0.0222889	0.0210751	0.0303827	0.0334378	0.0317183	0.0287204	0.0309693	0.0288177	0.0456861	0.0411946	0.0720425	0.0676459	0.0472487	0.0551244	0.0800039	0.0688469	0.093578	0.0981935
390	0.0183448	0.0223714	0.0202014	0.0280229	0.016748	0.0345301	0.0265636	0.0263444	0.030649	0.0288607	0.0339148	0.0332236	0.0330801	0.0380606	0.0677935	0.0582544	0.063566	0.0596283	0.0401059	0.0429721	0.0600406	0.0655034	0.079647	0.0776679	0.0167873	0.0179387	0.0141514	0.0208372	0.0186463	0.039408	0.0210849	0.0197165	0.030405	0.0336025	0.0319306	0.0294904	0.0352386	0.0336254	0.0443318	0.0398643	0.071724	0.0675461	0.0448911	0.0523259	0.0785761	0.0668254	0.0953867	0.100477
391	0.0155464	0.0187914	0.0207435	0.0278003	0.0192459	0.0370462	0.0263006	0.0266363	0.0325752	0.030916	0.0336407	0.0327634	0.0377624	0.042567	0.0645009	0.0547482	0.0679293	0.0648427	0.0386495	0.0411659	0.0583603	0.0639078	0.0798516	0.0768998	0.0170025	0.021078	0.0188398	0.0256816	0.0165063	0.0383594	0.0233311	0.0214874	0.0354605	0.0375607	0.0335231	0.0317351	0.0365488	0.0356279	0.0459957	0.0413727	0.0739568	0.0709902	0.0459611	0.0525523	0.0827551	0.0699196	0.0955183	0.101314
392	0.020132	0.0235628	0.0234739	0.0314617	0.0195204	0.0358354	0.0217563	0.0233199	0.0335021	0.0321103	0.0320202	0.0318235	0.035037	0.0396681	0.0597925	0.0529145	0.0678153	0.0645644	0.0415893	0.0444885	0.0628935	0.068446	0.0821372	0.0792698	0.0170429	0.0234551	0.0210729	0.0269599	0.0162427	0.0380817	0.0260353	0.0236949	0.0323954	0.0351757	0.0322694	0.0310605	0.0361808	0.0342974	0.0489154	0.0434139	0.0738804	0.0717382	0.0501257	0.0571673	0.0849511	0.0733895	0.091198	0.0965848
393	0.0193972	0.0222767	0.0250931	0.0320281	0.0168902	0.0331045	0.02239	0.0247015	0.0348946	0.033524	0.0321702	0.0315096	0.0353353	0.0383446	0.0605864	0.0532992	0.0668821	0.0631223	0.0418246	0.0445614	0.0620104	0.0668479	0.0831031	0.0802438	0.0205067	0.0235084	0.0214221	0.0266992	0.0157055	0.037693	0.0255065	0.023325	0.0321018	0.0347643	0.032883	0.0308958	0.0362453	0.0338839	0.0485247	0.042965	0.0739275	0.0710901	0.0494624	0.0566408	0.0833945	0.0719206	0.0894343	0.0942534
394	0.0170871	0.0193313	0.0252652	0.0306106	0.0141213	0.0311742	0.0266028	0.0284339	0.0344512	0.0330802	0.0330587	0.032165	0.0364556	0.0384629	0.063019	0.0538889	0.0663162	0.0622226	0.0405405	0.0429252	0.0587314	0.063066	0.0838369	0.0811617	0.0204216	0.0230814	0.0209159	0.0262504	0.0152249	0.0377539	0.0234421	0.021979	0.0346286	0.0368128	0.0350884	0.0324426	0.0364739	0.0341295	0.0481638	0.0435099	0.0750504	0.0710793	0.0475606	0.0544241	0.0817163	0.0692655	0.0904014	0.0947414
395	0.0213198	0.024121	0.0246545	0.0306542	0.0147102	0.0320691	0.0292184	0.0290112	0.0294163	0.0284015	0.0324939	0.0337017	0.0330862	0.0374954	0.0603324	0.0520968	0.0666983	0.0629148	0.0412123	0.0438547	0.0600866	0.0654327	0.0864634	0.0846523	0.0186912	0.0241544	0.0211001	0.0270757	0.015566	0.0389164	0.0233401	0.0227294	0.0368348	0.0393727	0.0370386	0.0359874	0.0357941	0.0333969	0.0531133	0.049889	0.0776542	0.0739298	0.0512127	0.0576082	0.0850819	0.0718237	0.0919743	0.0960228
396	0.0230589	0.0265045	0.0251076	0.0310616	0.0122028	0.0293734	0.0300015	0.0299479	0.0278801	0.0269052	0.032688	0.0334365	0.0332951	0.037866	0.0627979	0.054208	0.0668354	0.0635134	0.0412412	0.0438615	0.0597095	0.0657902	0.0846911	0.082611	0.0177321	0.0253946	0.0205059	0.026959	0.0143163	0.0369775	0.023896	0.0233034	0.0347579	0.0368132	0.0373072	0.0363587	0.0340272	0.0323808	0.0528919	0.0491526	0.0780418	0.0751415	0.0524116	0.058457	0.0853647	0.0723431	0.0913946	0.0959832
397	0.0220305	0.0259889	0.0240191	0.0296492	0.0114955	0.0283778	0.030094	0.0312717	0.0303775	0.0289298	0.0345521	0.0338761	0.0355311	0.0390066	0.0666919	0.0575528	0.0661889	0.0631257	0.0420693	0.044479	0.0584703	0.0646393	0.0819454	0.0792704	0.0179857	0.0251446	0.019934	0.0268012	0.0134636	0.0355402	0.0245976	0.0235129	0.0330831	0.0346551	0.0356858	0.0341463	0.0320582	0.0310628	0.049753	0.0448147	0.0766196	0.0744858	0.0504924	0.0568479	0.0839187	0.0717056	0.090591	0.0958546
398	0.0200368	0.024341	0.018963	0.0250421	0.018125	0.0351163	0.0309053	0.032258	0.0348386	0.0324928	0.0379881	0.0377235	0.0361159	0.0395856	0.0660675	0.0579593	0.0646002	0.061338	0.0451601	0.0474954	0.0586007	0.0642953	0.0831311	0.0808001	0.0186372	0.0229569	0.0204243	0.0278762	0.0152778	0.0388938	0.0250456	0.0235719	0.0373047	0.0395913	0.0328419	0.0316303	0.0309741	0.0294664	0.0486199	0.0437489	0.0749292	0.0729059	0.0468687	0.0545049	0.0837943	0.0721858	0.0922069	0.0973588
399	0.0190008	0.0232473	0.0214656	0.0283232	0.0167772	0.0343339	0.0308853	0.0317676	0.0340722	0.0319363	0.0360209	0.0366587	0.0340191	0.0376223	0.06635	0.0584265	0.064077	0.0604495	0.0431644	0.0460189	0.0591493	0.0648446	0.0837477	0.081968	0.02065	0.024053	0.0199263	0.0275499	0.013447	0.0382787	0.0251502	0.0230657	0.0378719	0.0408192	0.0345359	0.0332485	0.030561	0.0290731	0.0492795	0.0445808	0.0747368	0.0722749	0.0468567	0.0541449	0.0813449	0.0706085	0.0933663	0.0979604
400	0.018959	0.023148	0.0240869	0.0315162	0.0133414	0.03156	0.0307075	0.0312197	0.0327623	0.0313331	0.0329929	0.0339591	0.032013	0.0359103	0.0655426	0.0576152	0.0636067	0.0598487	0.0406715	0.043759	0.0607733	0.0671918	0.084126	0.0827294	0.0210017	0.0248362	0.0201073	0.0274139	0.0135743	0.0388799	0.0254919	0.0234955	0.0355468	0.0388644	0.037074	0.0356689	0.0317487	0.0306469	0.0502981	0.0456655	0.0756283	0.0724116	0.0477031	0.0543308	0.0803936	0.0698798	0.0931386	0.0971078
401	0.0193901	0.0239067	0.0192593	0.0266403	0.0155467	0.0340923	0.0310284	0.0318792	0.0358734	0.0347268	0.0338651	0.033897	0.032943	0.037278	0.0618256	0.0545563	0.0622416	0.0588021	0.0429845	0.0452994	0.0635441	0.0711851	0.085022	0.0835882	0.0200251	0.0230471	0.0223217	0.0289775	0.0201182	0.0452321	0.0263955	0.0257501	0.0329746	0.0363334	0.036342	0.0351694	0.0348507	0.0340514	0.0502885	0.0455736	0.0766082	0.0727538	0.0464376	0.0535855	0.0843243	0.0726947	0.0915113	0.0952651
402	0.0191973	0.0240361	0.0202695	0.0272443	0.0185005	0.0367355	0.0300703	0.0312154	0.0353631	0.0338866	0.0338037	0.0330562	0.0361695	0.0399456	0.0629747	0.0555656	0.0634843	0.0597137	0.0458495	0.0483853	0.0622038	0.0693932	0.084764	0.0828718	0.020658	0.022495	0.0218978	0.0284284	0.0165316	0.0415422	0.0252642	0.0244096	0.0328979	0.0359361	0.0366047	0.0347292	0.0359603	0.0352919	0.0500953	0.0452593	0.0758257	0.0730061	0.0495635	0.0561944	0.0862235	0.0741228	0.0920078	0.0972291
403	0.0191522	0.0239383	0.022736	0.0292235	0.0192228	0.0368079	0.0281101	0.0290344	0.0347897	0.0327714	0.033034	0.0324191	0.0367505	0.040008	0.0632849	0.0554839	0.0642902	0.0602072	0.0472255	0.0499779	0.0601142	0.0669529	0.0832076	0.0812818	0.0215699	0.0229651	0.0206465	0.0274974	0.0123636	0.0376268	0.0260821	0.0245226	0.0340594	0.0371664	0.0371104	0.0346623	0.0344546	0.0340924	0.0505082	0.0453947	0.0753054	0.0739439	0.0511273	0.0576689	0.0865677	0.0743826	0.0936385	0.0995738
404	0.019771	0.0239849	0.0219106	0.0281724	0.0166827	0.0337835	0.0260647	0.026236	0.0368704	0.0345785	0.0323918	0.0329584	0.0323618	0.0359958	0.0586187	0.0507921	0.0624035	0.058672	0.0463388	0.0484966	0.0606337	0.0686036	0.0811157	0.0799984	0.0213992	0.0237388	0.0203772	0.0276747	0.0160732	0.0419426	0.0306788	0.0290912	0.0348834	0.0386649	0.0368864	0.0347653	0.0314553	0.031647	0.0515393	0.0460788	0.0765743	0.0758162	0.0472785	0.0551223	0.0864751	0.0742001	0.095052	0.0992944
405	0.0191666	0.0229842	0.0205913	0.0278116	0.0169903	0.0351503	0.026609	0.0272557	0.0340919	0.0323608	0.032593	0.0334956	0.0345749	0.0384651	0.0591391	0.0515739	0.0623054	0.0593684	0.0460874	0.0484638	0.0630211	0.0712386	0.0826132	0.081247	0.0191366	0.023104	0.0190635	0.0261042	0.0165203	0.0426164	0.0278044	0.0262586	0.0350857	0.0374127	0.0365437	0.0337049	0.0341968	0.0336265	0.0493685	0.0447508	0.0769602	0.0760227	0.0498349	0.0572041	0.0850256	0.073104	0.0961524	0.0995415
406	0.0190871	0.0227676	0.0205684	0.0285464	0.0182172	0.0371764	0.0283469	0.030073	0.030463	0.0292914	0.033438	0.0340886	0.0363112	0.0403107	0.0608939	0.0536495	0.0628942	0.0603421	0.0468582	0.0496479	0.0636422	0.0712225	0.084419	0.0826785	0.0195767	0.022529	0.0179645	0.0247713	0.0158245	0.0418354	0.0242946	0.022965	0.0349208	0.0361643	0.0365575	0.0334822	0.0365666	0.0353086	0.0479474	0.0440928	0.0769579	0.0757547	0.0521633	0.0589022	0.0847439	0.0730173	0.0959989	0.0996638
407	0.0202744	0.0240556	0.0222509	0.0299186	0.0185559	0.0369916	0.029409	0.0319768	0.0296537	0.0284476	0.0345855	0.0348391	0.0332412	0.0371974	0.0607147	0.0536825	0.0628844	0.0599404	0.0480663	0.0508852	0.0610531	0.0676467	0.0842093	0.0827426	0.0209653	0.0224428	0.0181274	0.025247	0.0160411	0.0419488	0.0252748	0.0242978	0.0347487	0.0369491	0.0372168	0.0351124	0.0345753	0.0336758	0.0494628	0.0454132	0.0768619	0.0756961	0.0498393	0.0569636	0.0868378	0.0748124	0.0944662	0.099109
408	0.0191714	0.0232201	0.022008	0.029421	0.0185147	0.0370673	0.0265293	0.0286251	0.0322259	0.0308719	0.0358601	0.0359069	0.0340375	0.0373999	0.0613072	0.0544238	0.0612716	0.0583871	0.04656	0.0489228	0.0612276	0.0682517	0.0842301	0.0834531	0.0200492	0.0211705	0.0194466	0.0270442	0.0157423	0.0424736	0.0262153	0.0250334	0.0352596	0.0386836	0.0386849	0.0360253	0.0335154	0.0333264	0.0484437	0.0439757	0.0748734	0.0732418	0.0495281	0.056672	0.0882023	0.076016	0.0938278	0.0983094
409	0.0186664	0.0228041	0.0216555	0.0290226	0.0189959	0.0372613	0.0256876	0.027021	0.0344707	0.0326913	0.0351271	0.035456	0.0353269	0.0385331	0.0622056	0.0553181	0.0612589	0.058307	0.0443714	0.0468362	0.0617859	0.0692898	0.0844489	0.0840102	0.0192207	0.0213042	0.0209506	0.0287668	0.0159273	0.0434159	0.026877	0.0254401	0.0353141	0.0390172	0.0389343	0.0358781	0.0327701	0.032642	0.0486427	0.0443253	0.0752795	0.0734682	0.0495809	0.0569361	0.0874585	0.0755728	0.0943341	0.0983786
410	0.0199652	0.0239132	0.0221211	0.0295561	0.019879	0.0373239	0.0286623	0.0297099	0.0345725	0.0321648	0.0324108	0.0333198	0.0351586	0.038938	0.0626889	0.0556569	0.0637212	0.0603794	0.0435278	0.046874	0.0613101	0.0685868	0.0844314	0.0836821	0.0197808	0.0227366	0.021879	0.0294694	0.016678	0.0443073	0.0272226	0.0258119	0.0342678	0.0371264	0.0374035	0.0350241	0.0320704	0.0311321	0.0513658	0.047837	0.0786705	0.0773099	0.0490261	0.0569316	0.0850223	0.0737132	0.0955654	0.0995038
411	0.0198347	0.0237971	0.0217192	0.0286254	0.0182105	0.0369509	0.0261992	0.0275688	0.0350196	0.0324961	0.0333538	0.0336085	0.0359301	0.0395496	0.0612607	0.0542302	0.0641007	0.0609382	0.0466524	0.0498671	0.0612789	0.0683864	0.0825701	0.0815444	0.0201512	0.0216526	0.0218754	0.0289525	0.0151936	0.0428398	0.0268918	0.025738	0.032396	0.0354137	0.0368841	0.035272	0.0327642	0.0316603	0.051718	0.0479639	0.0757063	0.0747165	0.0492851	0.057013	0.0857166	0.0736575	0.0957116	0.099729
412	0.0197278	0.0236344	0.0215539	0.0284095	0.0168534	0.0362239	0.0245811	0.0264466	0.0356082	0.0333268	0.0338417	0.0336877	0.0366119	0.040218	0.0604913	0.0533376	0.0623144	0.0595104	0.0486087	0.0512451	0.0613964	0.0686584	0.0815706	0.0806211	0.0188614	0.0200393	0.0207108	0.0278484	0.0156602	0.043478	0.0279639	0.0267895	0.0309853	0.0339777	0.0371575	0.0355723	0.0338819	0.0331609	0.0498592	0.0458907	0.0746034	0.0736981	0.0495937	0.0571822	0.0860836	0.0737044	0.0955964	0.0995398
413	0.019999	0.0237868	0.0219145	0.0293328	0.0171398	0.0357237	0.0260722	0.0281416	0.0358047	0.0339095	0.0325769	0.0328031	0.0366697	0.040697	0.0610389	0.0536914	0.0597727	0.0571701	0.0476176	0.0497753	0.0613005	0.0690803	0.0823511	0.0817895	0.018052	0.0191627	0.0188855	0.0267535	0.0185454	0.046745	0.030014	0.0284658	0.0307986	0.0333256	0.0378876	0.0355744	0.0343877	0.034315	0.0473457	0.0435879	0.0778614	0.0767923	0.04969	0.0574418	0.085063	0.0733412	0.0955949	0.0992977
414	0.0186567	0.0229211	0.0215108	0.0284508	0.0180728	0.0373297	0.0260645	0.0271589	0.0338272	0.0321173	0.0331499	0.0335601	0.0363439	0.0405242	0.060172	0.0533637	0.0613058	0.0583388	0.0472845	0.0498412	0.06005	0.0684953	0.0828562	0.0822543	0.0185494	0.0203338	0.018107	0.0261477	0.0174074	0.0459199	0.0274544	0.0258324	0.0320607	0.0351738	0.0387436	0.0363731	0.0322882	0.0325245	0.0491578	0.0454396	0.0781247	0.0770823	0.0503843	0.0580028	0.0860203	0.0744346	0.0951853	0.0990203
415	0.0188712	0.0231263	0.0217173	0.0284687	0.0190086	0.0388734	0.0260188	0.0269099	0.0340296	0.0324107	0.0342895	0.0348742	0.0355363	0.0396593	0.0593306	0.0525449	0.0627854	0.0595664	0.0466469	0.0492869	0.0606813	0.0692335	0.0833451	0.0829893	0.0188728	0.0231443	0.0195171	0.0273989	0.0163806	0.0450304	0.0260814	0.0245652	0.0333211	0.0372039	0.0382289	0.0359022	0.0321	0.032226	0.0499714	0.0461633	0.0778509	0.077154	0.0499349	0.0573634	0.085834	0.0743727	0.0955125	0.0999094
416	0.0208524	0.0245133	0.0228312	0.0299747	0.0192896	0.0393148	0.0262346	0.0278935	0.0365523	0.0349692	0.034987	0.0357948	0.0346283	0.0385112	0.0590967	0.0518001	0.0627339	0.0595869	0.0458955	0.0480976	0.0629315	0.0709743	0.0838636	0.0839356	0.0195443	0.025513	0.0220873	0.029685	0.0167861	0.045436	0.0269826	0.0256093	0.0341918	0.0385052	0.0369226	0.0345075	0.0338528	0.0336854	0.0485684	0.044662	0.0777012	0.0774679	0.0486115	0.0559198	0.0846525	0.0733481	0.09642	0.101441
417	0.0210178	0.0246398	0.0242318	0.0313861	0.017619	0.0383883	0.0255331	0.0267933	0.0358557	0.0342552	0.0337705	0.0348505	0.0351392	0.0385998	0.0594668	0.0528228	0.0623864	0.0593347	0.046905	0.0492042	0.0617345	0.0693462	0.084291	0.0836355	0.0195354	0.0234195	0.021213	0.0286682	0.0168939	0.0456486	0.0250297	0.0235501	0.0359015	0.0399211	0.0389399	0.0363904	0.0311063	0.0313103	0.0485083	0.0448633	0.0762228	0.0757905	0.049725	0.0569884	0.087576	0.0758919	0.0958488	0.100392
418	0.0205788	0.0243872	0.0235934	0.0309068	0.0171938	0.0378341	0.0255445	0.026751	0.0352172	0.0333877	0.0338223	0.0346961	0.0339422	0.0368097	0.0584091	0.0522934	0.0620104	0.0591279	0.0477944	0.0499813	0.0615235	0.0691099	0.0845092	0.0833289	0.018404	0.022268	0.0209011	0.0284022	0.0173641	0.0463125	0.0252311	0.023814	0.0355748	0.0394077	0.0389816	0.0361327	0.0300202	0.0303459	0.0488654	0.0451087	0.0752067	0.0745627	0.0501369	0.0577147	0.0883094	0.0762294	0.0956178	0.0996801
419	0.0202596	0.0243	0.0212076	0.028825	0.0181817	0.0380132	0.0265485	0.0281629	0.0354124	0.033182	0.0350489	0.0354545	0.0315349	0.0340137	0.0564846	0.0504125	0.0618528	0.059078	0.0477929	0.0496436	0.0629879	0.0709318	0.0844382	0.0833301	0.0176122	0.0226665	0.0214509	0.0291408	0.0178972	0.0471734	0.027575	0.0263304	0.0334888	0.0373384	0.0369769	0.0339184	0.0317358	0.031812	0.0492713	0.0451394	0.0751218	0.0744917	0.0493274	0.0573687	0.0863267	0.0742389	0.0960364	0.100023
420	0.0209354	0.0250914	0.0198528	0.0274704	0.0179259	0.0381148	0.0279045	0.0292725	0.0355691	0.0329211	0.0340447	0.0348434	0.0321349	0.0354616	0.0571818	0.0509156	0.0623516	0.0592002	0.0466712	0.0485664	0.0640733	0.0723505	0.083836	0.0831921	0.01742	0.0231729	0.0196647	0.0275097	0.0171449	0.0470227	0.0274704	0.0259113	0.0328888	0.0363883	0.0377448	0.0353818	0.0337228	0.0336787	0.0495916	0.0458162	0.0754687	0.0751212	0.0488485	0.056679	0.086132	0.0751475	0.0961127	0.100482
421	0.0214385	0.0255011	0.0202376	0.0276187	0.0174973	0.0380984	0.0280833	0.0295659	0.0349035	0.032512	0.0337345	0.0343993	0.0334109	0.0370773	0.0574976	0.0509456	0.0615417	0.0583068	0.0452701	0.047494	0.0630133	0.0717097	0.0842647	0.0837019	0.0185313	0.0237507	0.0196537	0.0277336	0.0165924	0.0470329	0.0272796	0.0258203	0.0335807	0.0367389	0.0381647	0.0361948	0.0336216	0.0338315	0.0493894	0.0458115	0.0758582	0.0754283	0.0483106	0.0560274	0.0857371	0.0747847	0.0969953	0.101298
422	0.0213855	0.0252716	0.0217794	0.0288563	0.0175465	0.0383881	0.0272756	0.0292088	0.0341038	0.0323508	0.0343754	0.0346184	0.0340841	0.0375016	0.0570914	0.0503916	0.0604011	0.0574339	0.0446575	0.0472232	0.0611266	0.0699844	0.0855417	0.0847115	0.0204166	0.0243327	0.0210195	0.0293093	0.0164353	0.047215	0.0272551	0.0261874	0.0345626	0.0375997	0.0376904	0.0357103	0.0322831	0.0328133	0.0487168	0.0451812	0.0757992	0.0751931	0.0479414	0.0557261	0.0849395	0.0730975	0.0980108	0.101942
423	0.0206428	0.0245946	0.0227292	0.0297347	0.0189474	0.0400369	0.0268469	0.028942	0.0351838	0.0333715	0.034787	0.0356781	0.0328179	0.0363477	0.0570305	0.0506852	0.0622758	0.0595802	0.046422	0.048815	0.0624642	0.0704334	0.0863198	0.085465	0.0217252	0.0248225	0.0203709	0.0285736	0.0160973	0.0468016	0.02656	0.0253687	0.0336763	0.0370453	0.0369602	0.0351146	0.0332389	0.0332952	0.0479296	0.0448454	0.0744974	0.074633	0.0483265	0.0560731	0.0843443	0.0723881	0.097103	0.101264
424	0.0209667	0.0250188	0.0223122	0.0295931	0.0188885	0.0399858	0.0275646	0.0294532	0.0354066	0.0339823	0.0349282	0.0361467	0.0326322	0.0359733	0.0575611	0.0512845	0.0629147	0.0599862	0.0484559	0.0508652	0.0626778	0.0706128	0.0866357	0.0859678	0.0197345	0.0229339	0.0205443	0.0288063	0.0168198	0.0478244	0.0274096	0.0260622	0.0336225	0.0369759	0.0362715	0.0346636	0.0334371	0.0336275	0.0478235	0.0447274	0.0750731	0.0751576	0.0491975	0.0568223	0.0833909	0.0713471	0.096143	0.100402
425	0.0219404	0.0260171	0.0212011	0.0288933	0.0174639	0.0384818	0.0285856	0.0302321	0.0352038	0.0341278	0.0345834	0.0357096	0.0330924	0.0362169	0.0576822	0.051168	0.0622907	0.0590537	0.0492143	0.0517037	0.0619474	0.070595	0.0866719	0.0862183	0.0182685	0.0212116	0.0215221	0.0298521	0.0180159	0.0495232	0.028429	0.0270365	0.0342824	0.0372473	0.0361014	0.0344918	0.0329164	0.033571	0.0483473	0.044931	0.0764579	0.0759832	0.0499994	0.057477	0.0832076	0.0710252	0.0953914	0.0996796
426	0.0220454	0.0259774	0.0209681	0.0287949	0.0161343	0.0373447	0.0281056	0.0300804	0.0364877	0.034452	0.0334954	0.0345502	0.0321062	0.0356916	0.0556076	0.0488793	0.0622382	0.0595747	0.0471413	0.0492654	0.0624376	0.0714868	0.0867991	0.0862741	0.0189523	0.0227767	0.0220965	0.0300835	0.0181882	0.0497523	0.0263845	0.0250955	0.0342823	0.0368191	0.0370234	0.0346156	0.0330091	0.0333851	0.0489998	0.0455977	0.075475	0.0751623	0.0499546	0.057357	0.085839	0.0736042	0.0944653	0.0991191
427	0.0226102	0.0262508	0.0209625	0.028491	0.0178326	0.0389953	0.0282599	0.0302785	0.0361262	0.0338786	0.0332382	0.0344494	0.0330234	0.0365465	0.0566289	0.0499996	0.0623846	0.0596505	0.0474348	0.0494994	0.0620199	0.0709187	0.0855146	0.0849824	0.0194039	0.0232489	0.0222683	0.0301928	0.0172785	0.0491971	0.0265014	0.0252686	0.0353603	0.0382846	0.0378691	0.0352614	0.0326078	0.0326497	0.0501075	0.0465936	0.0745956	0.0747535	0.0493937	0.0567269	0.0854274	0.0733182	0.0948673	0.0993973
428	0.0230926	0.0266445	0.0210398	0.0282005	0.0202396	0.0413177	0.0287684	0.0305765	0.0350088	0.033087	0.0337135	0.0350497	0.0345133	0.0377502	0.0586615	0.0522453	0.0623411	0.0592701	0.0488166	0.0510417	0.0611314	0.0696804	0.0841552	0.0836064	0.0197083	0.0225811	0.0216655	0.0297877	0.0163671	0.0488727	0.0279061	0.0267272	0.0359946	0.0394046	0.0380346	0.0357055	0.032269	0.0322091	0.0507271	0.0471169	0.0741975	0.0746088	0.0490804	0.0563726	0.0837664	0.0719405	0.0958158	0.100038
429	0.0223883	0.0264728	0.0211535	0.0284296	0.0193051	0.0406726	0.0286543	0.0303093	0.0352954	0.0332969	0.0342052	0.0352287	0.0338188	0.0373124	0.057294	0.0508252	0.0616685	0.0589596	0.0478933	0.0501376	0.0610429	0.0696489	0.0849334	0.0841652	0.0200131	0.021693	0.0199601	0.0282825	0.0169469	0.0499353	0.0277919	0.0267798	0.0338097	0.036598	0.0372197	0.0350062	0.0329833	0.0332139	0.0496145	0.0462265	0.0740496	0.0739394	0.0498753	0.0571995	0.0851046	0.0736355	0.0957925	0.100185
430	0.0207115	0.0249563	0.0213267	0.0289178	0.0183527	0.0397397	0.0297669	0.0312441	0.0351193	0.0332055	0.034031	0.0351004	0.0334131	0.037093	0.0568511	0.050241	0.0611976	0.0585185	0.0471674	0.0493617	0.0620807	0.0709472	0.0854833	0.0845961	0.0205865	0.0228081	0.0194935	0.0280629	0.017437	0.0506049	0.0284732	0.0274513	0.034152	0.0371842	0.0381953	0.0358199	0.032574	0.0327512	0.0487793	0.0455069	0.0740618	0.0740636	0.0497575	0.0570897	0.0858105	0.0744017	0.0965717	0.100988
431	0.0196065	0.0237381	0.0213647	0.0291997	0.0181944	0.0397193	0.0304456	0.0316717	0.0350396	0.0333679	0.0342471	0.0352673	0.0331553	0.0368153	0.0571707	0.0503268	0.0605425	0.0578033	0.0474426	0.0495448	0.0633499	0.0723195	0.085513	0.0846731	0.0190739	0.0234254	0.0201378	0.0287924	0.0178395	0.0510505	0.0288215	0.0276856	0.0351966	0.0386792	0.0392348	0.0367593	0.0317491	0.0318632	0.0486391	0.0454591	0.0741016	0.0742874	0.0492016	0.0565956	0.0855124	0.0739283	0.0965952	0.101004
432	0.0205792	0.0246699	0.0211509	0.0289444	0.0189363	0.0412098	0.0287072	0.0296077	0.0359308	0.0345143	0.0359516	0.0362652	0.0324717	0.0359211	0.0570699	0.0499225	0.0593023	0.0568586	0.0488237	0.0508318	0.0636621	0.0722767	0.0852679	0.0846092	0.0170143	0.0219591	0.0210732	0.0294809	0.0183613	0.0517602	0.0273656	0.0261586	0.0338421	0.0368778	0.0380165	0.0358651	0.0318463	0.0323887	0.0490788	0.0461239	0.0740951	0.0736667	0.0492037	0.0568056	0.0846894	0.0728958	0.0941962	0.0987871
433	0.0209449	0.0249149	0.0220041	0.0300113	0.0193381	0.0418595	0.0284772	0.0294917	0.0359956	0.0345494	0.0357191	0.036311	0.0327519	0.0362586	0.0558848	0.0490388	0.060159	0.0576648	0.0480745	0.0501301	0.0625651	0.0713224	0.0852379	0.0844963	0.0184738	0.0226405	0.0218502	0.0304559	0.0172776	0.0513334	0.0275301	0.0262128	0.03314	0.0361027	0.0385826	0.0362725	0.033073	0.0338631	0.0487065	0.0456491	0.074682	0.0740813	0.0494137	0.0571802	0.0846948	0.0730191	0.0950487	0.0994698
434	0.0203041	0.0241889	0.0226938	0.0308978	0.019192	0.041658	0.028549	0.0297923	0.0358035	0.0342122	0.0346981	0.0358465	0.0331519	0.0367208	0.0552846	0.0488011	0.0617466	0.0590147	0.0468945	0.0490483	0.061542	0.0704813	0.0858064	0.0849404	0.0193214	0.0234941	0.0217241	0.0306144	0.0161929	0.0508521	0.0279752	0.0265505	0.0335243	0.0366407	0.0396613	0.0371175	0.0333986	0.034164	0.0486403	0.0455525	0.0751994	0.074791	0.0491233	0.0569044	0.0849304	0.0733283	0.0969207	0.101145
435	0.0190827	0.0230265	0.0220577	0.030143	0.0187496	0.0412351	0.0274353	0.028687	0.0360522	0.0344016	0.0345078	0.0356071	0.0328434	0.0362327	0.0566971	0.0500723	0.0623185	0.0594512	0.0472869	0.0494722	0.0619736	0.0706446	0.0869528	0.0861901	0.0189665	0.0232091	0.0204524	0.0292898	0.016703	0.0514008	0.0271665	0.0257043	0.0347061	0.037876	0.039426	0.0370413	0.0314652	0.0320013	0.0498196	0.0471071	0.0750373	0.0748688	0.0480817	0.0557058	0.0847622	0.0728818	0.0968756	0.101244
436	0.0201646	0.0241739	0.0220246	0.0300679	0.0199768	0.0425283	0.0276397	0.0292962	0.0354661	0.0336438	0.0344251	0.0354941	0.0336169	0.037353	0.0577158	0.0511229	0.062299	0.0595643	0.047512	0.0496686	0.0624969	0.0713488	0.0864064	0.0858531	0.0183542	0.023188	0.0207534	0.029626	0.0167112	0.0513392	0.02773	0.026466	0.0349387	0.038224	0.0381306	0.0356984	0.0325861	0.0330301	0.0493652	0.0464214	0.0753457	0.075182	0.0496051	0.0572636	0.0859199	0.0743804	0.0963986	0.101015
437	0.021457	0.0254199	0.0222145	0.0302507	0.0205126	0.0430654	0.0284062	0.0303556	0.0350924	0.0331422	0.0346677	0.0357723	0.0343287	0.0381384	0.0579108	0.0514685	0.0620765	0.0594602	0.0474011	0.0494753	0.0625969	0.0718201	0.0859283	0.0854356	0.0190061	0.0237532	0.0216464	0.0306095	0.0166091	0.0513941	0.0284944	0.027295	0.034842	0.0379972	0.0375432	0.035026	0.0333133	0.0337236	0.0482625	0.0450908	0.0754104	0.0750701	0.0502557	0.058004	0.0864684	0.0752709	0.0959672	0.100704
438	0.0211618	0.0249702	0.0221647	0.0301747	0.0189164	0.041406	0.0288718	0.0306374	0.0357464	0.0338393	0.0352343	0.0364344	0.0340926	0.0372114	0.0574249	0.0510733	0.0619498	0.0592562	0.0470402	0.0490336	0.0622898	0.0717128	0.0868865	0.0862146	0.0195271	0.0247025	0.0219922	0.0310255	0.0168333	0.0521278	0.0283762	0.0269076	0.0350969	0.0377906	0.0387337	0.0362781	0.0311887	0.0315424	0.047788	0.0448479	0.0748451	0.0743044	0.0479176	0.0556779	0.0852333	0.0739058	0.0959192	0.100543
439	0.0207319	0.0247989	0.0222277	0.0303119	0.0193126	0.0422368	0.0293011	0.0310584	0.0364553	0.0346588	0.0348226	0.0362689	0.0343485	0.0373799	0.0575442	0.0507672	0.0618209	0.0593506	0.0466391	0.0488395	0.0635643	0.0726878	0.0872742	0.0868248	0.0188561	0.0246812	0.0217352	0.0307655	0.0167526	0.05231	0.0281941	0.0268003	0.0355026	0.03841	0.0396209	0.0373039	0.0316857	0.0321121	0.0487561	0.0455768	0.0755296	0.0751888	0.0487079	0.0565366	0.0855345	0.074438	0.0965724	0.101175
440	0.0207878	0.0250291	0.0219496	0.030089	0.0201043	0.043438	0.0293531	0.0311022	0.0368696	0.0351448	0.034432	0.0359121	0.0342448	0.0373996	0.0582593	0.0513705	0.061577	0.0590932	0.0470541	0.0493967	0.0638877	0.0728528	0.0876206	0.0873882	0.0194104	0.0248586	0.021478	0.0305461	0.0172071	0.0530024	0.0283927	0.0272453	0.035704	0.0389107	0.0396987	0.0374071	0.032796	0.033291	0.0498245	0.0464354	0.0760285	0.0758437	0.0503366	0.0581839	0.0865223	0.0755726	0.0970461	0.101811
441	0.0214068	0.025478	0.0213417	0.0294717	0.0199235	0.0433419	0.0289007	0.0305746	0.0368985	0.0351409	0.0346154	0.0358671	0.0335045	0.0366677	0.0590568	0.0527072	0.0612616	0.0583387	0.0483478	0.0505943	0.0623294	0.0716011	0.0881473	0.0878527	0.0200825	0.0255312	0.0215517	0.0307506	0.0183572	0.0545052	0.0289336	0.0279706	0.0355496	0.0387225	0.0390712	0.0366666	0.0329563	0.0334417	0.0500141	0.0467847	0.0755695	0.0752533	0.0508898	0.0586896	0.0873778	0.0762571	0.0969818	0.102036
442	0.0212643	0.0253751	0.0220212	0.0302922	0.0185995	0.0422257	0.028309	0.0303059	0.0370347	0.0351297	0.0342644	0.036012	0.0339773	0.0371858	0.0579634	0.0516043	0.0614365	0.0586241	0.0482522	0.050621	0.0633151	0.0727026	0.0876009	0.0871847	0.0202342	0.0259673	0.0214524	0.0307678	0.0181807	0.0545552	0.0283819	0.0272275	0.0354787	0.0385177	0.0392126	0.0370751	0.0330009	0.0335289	0.0494026	0.0464401	0.0757457	0.0754546	0.0507105	0.0586806	0.0882732	0.0771813	0.0978273	0.102866
443	0.0214574	0.0255901	0.0224481	0.0308042	0.0181264	0.0420347	0.0283504	0.0304745	0.0368922	0.0349426	0.0339912	0.0360204	0.0340906	0.0374717	0.0572071	0.0506649	0.0614587	0.0587696	0.0479467	0.0502524	0.0641245	0.073474	0.0872943	0.0868016	0.0202348	0.0255553	0.0212798	0.0304852	0.0177314	0.0543627	0.0279882	0.026656	0.0351384	0.0382775	0.03945	0.0373304	0.0329523	0.0335121	0.0490926	0.046292	0.075705	0.0754068	0.0504203	0.0586356	0.0882061	0.077412	0.0977098	0.102729
444	0.0222003	0.0262776	0.0220455	0.0304021	0.019156	0.0433212	0.0290919	0.0309489	0.0364231	0.0346016	0.0341927	0.0358977	0.033595	0.0372241	0.0577969	0.0511265	0.0613303	0.0585251	0.0481968	0.0501673	0.0635651	0.0728534	0.087787	0.0873506	0.0201734	0.0246025	0.0210981	0.0300301	0.0176076	0.0545887	0.0283327	0.0270154	0.034506	0.0380435	0.0393254	0.0368303	0.033079	0.0336382	0.0495071	0.0467044	0.0753078	0.0748832	0.0505102	0.0588856	0.087246	0.0769153	0.0965042	0.101627
445	0.0217304	0.0260287	0.0221054	0.0307782	0.0198706	0.0440485	0.0292391	0.0310193	0.0363048	0.034569	0.0349477	0.0363852	0.0354277	0.0390044	0.0584658	0.0515886	0.0627055	0.059881	0.0490256	0.0509549	0.0635349	0.07311	0.088195	0.0880827	0.020344	0.0245638	0.0208314	0.0300001	0.0174832	0.0547709	0.0286672	0.0273087	0.0342289	0.0380308	0.038656	0.0363187	0.0345712	0.0351755	0.0497151	0.0470138	0.0760443	0.0754544	0.0514762	0.0596587	0.0877717	0.0776015	0.0981701	0.103253
446	0.0213621	0.025736	0.0228571	0.0316714	0.0195311	0.0436606	0.0289091	0.0307069	0.0361994	0.0345579	0.035624	0.0369464	0.0360576	0.03953	0.0585373	0.0516108	0.0632174	0.060392	0.0498889	0.0519823	0.06391	0.073591	0.0883243	0.0884351	0.0203801	0.0243185	0.0207717	0.030291	0.0173739	0.0550218	0.0290846	0.0277457	0.0344027	0.0382486	0.0385442	0.0361184	0.0349851	0.0355799	0.0503267	0.0474848	0.0768968	0.076406	0.052123	0.0601815	0.0886388	0.078567	0.0987872	0.104018
447	0.0215147	0.0257765	0.0238778	0.0325203	0.0185274	0.0427069	0.0282865	0.0301747	0.0362223	0.0346533	0.0359166	0.0372766	0.0349336	0.0383987	0.0582062	0.0514387	0.0624719	0.0596624	0.0505479	0.0528589	0.0644689	0.0740089	0.0882977	0.0884181	0.0204369	0.0240373	0.0211334	0.0308816	0.0173163	0.055343	0.0295451	0.0283129	0.0346996	0.0384305	0.0392254	0.0364009	0.0339704	0.0345044	0.0512177	0.0480316	0.0773427	0.0771841	0.0521369	0.0602662	0.0891042	0.079177	0.0975995	0.103147
448	0.0215197	0.0260209	0.0235383	0.0319412	0.0193078	0.0438863	0.0276985	0.0298616	0.0374232	0.0357231	0.0358394	0.0372589	0.03578	0.0394459	0.0591813	0.0526265	0.0627591	0.0601267	0.0511291	0.0533532	0.0647925	0.0745747	0.0888722	0.0889856	0.0208154	0.0247126	0.022328	0.0320813	0.017386	0.0555399	0.0298396	0.0287158	0.0337966	0.0375594	0.0398164	0.0373031	0.0341272	0.0347345	0.0510755	0.0479871	0.07733	0.077235	0.0523552	0.0604855	0.0886544	0.0788745	0.098219	0.10367
449	0.0211596	0.0257415	0.0228016	0.0313095	0.0195618	0.044314	0.0272906	0.0295266	0.0377452	0.0359635	0.0358333	0.0371724	0.0358899	0.0395929	0.0599232	0.0533831	0.0635743	0.0609208	0.0516503	0.0539699	0.0644858	0.0742846	0.0890887	0.089298	0.0215558	0.0249634	0.0224822	0.0320602	0.0176616	0.0560025	0.0299817	0.0289789	0.0339198	0.037791	0.0401125	0.0377283	0.0343183	0.0348132	0.0510203	0.0479662	0.0770969	0.0767295	0.052629	0.060832	0.0875625	0.0779898	0.0986898	0.104112
450	0.020891	0.0253525	0.0223245	0.0312478	0.0188684	0.0435802	0.027473	0.0295864	0.0368765	0.0351218	0.0359777	0.0371487	0.0352144	0.0387835	0.0600348	0.0532587	0.0644475	0.0615805	0.0519003	0.0544895	0.0639391	0.0735755	0.0887593	0.0891656	0.0213372	0.0247572	0.0217165	0.0311406	0.0180111	0.0566463	0.0299034	0.0289975	0.0351956	0.0391559	0.0401147	0.0375492	0.0342708	0.0345913	0.0513092	0.0481573	0.0768907	0.0760883	0.0527988	0.0611693	0.0867956	0.0774561	0.0989441	0.104531
451	0.0222699	0.0268034	0.0229083	0.0320697	0.0182541	0.0433191	0.0292838	0.0314935	0.0359278	0.0342098	0.035984	0.037215	0.036296	0.039919	0.0599447	0.0527652	0.0646025	0.0616914	0.0512691	0.0538105	0.0646085	0.0746363	0.0881904	0.0887791	0.0203676	0.0246471	0.0223017	0.0321226	0.018011	0.0568629	0.0293746	0.0284578	0.0358816	0.039691	0.0400923	0.0375662	0.0342561	0.0350041	0.0515188	0.0484721	0.077055	0.0761902	0.0525265	0.0611202	0.0887264	0.079514	0.100765	0.106602
452	0.0225965	0.0271036	0.0232501	0.0323161	0.018629	0.0440443	0.0299241	0.0321787	0.0360873	0.0343969	0.0363041	0.0375293	0.0363765	0.0400091	0.060055	0.0528394	0.0644343	0.0615828	0.0507813	0.0531928	0.0650829	0.0753119	0.0889812	0.0895036	0.0205266	0.0253212	0.0222046	0.0319301	0.0180487	0.0571031	0.0292103	0.0281102	0.035543	0.0394955	0.0400273	0.0374988	0.0345817	0.0355702	0.0517246	0.0484938	0.0775348	0.0765767	0.0523885	0.0609839	0.0894376	0.0802198	0.101336	0.107187
453	0.0222496	0.0266511	0.0233305	0.0321217	0.0195139	0.0451043	0.0294403	0.0316459	0.0369319	0.0352822	0.0366884	0.0378723	0.0354754	0.0391224	0.0602358	0.0533061	0.0642576	0.0614688	0.0506594	0.0529507	0.0651601	0.0753124	0.0903961	0.0907863	0.0204948	0.0254776	0.0216115	0.0309424	0.0182526	0.0575475	0.0292834	0.0279711	0.034767	0.038982	0.0399462	0.0373461	0.0350993	0.0359344	0.0520109	0.0484766	0.0782182	0.0771766	0.052481	0.0609031	0.0888993	0.0796492	0.100695	0.106389
454	0.0237165	0.028125	0.0239474	0.0327233	0.0192726	0.0447447	0.0297401	0.0318674	0.0367195	0.0351945	0.0363518	0.0376954	0.0353067	0.0392057	0.0599077	0.0531306	0.0644902	0.0615816	0.0506744	0.0529045	0.0652924	0.0753541	0.0898999	0.0906266	0.0197293	0.023565	0.0220942	0.0317745	0.0186664	0.0583101	0.028773	0.0275461	0.0351175	0.0390249	0.0398807	0.0372224	0.0352918	0.035641	0.0525319	0.0492225	0.078914	0.0781116	0.0526252	0.0609764	0.0895226	0.0804442	0.100702	0.106419
455	0.0236055	0.0283836	0.0239305	0.0328579	0.0197267	0.0452897	0.0291933	0.0312556	0.0372042	0.0356291	0.0365011	0.037901	0.0348024	0.0387172	0.0601379	0.0535383	0.0645389	0.0616519	0.0508938	0.0532418	0.0650571	0.0752764	0.0897087	0.0904624	0.020495	0.0245648	0.0221966	0.0321511	0.0184577	0.0585774	0.029318	0.0282492	0.0358084	0.0395913	0.0399611	0.0373064	0.0357703	0.0360666	0.0527775	0.0495586	0.0791486	0.0785055	0.0528541	0.0612412	0.0894784	0.0806791	0.100004	0.105936
456	0.0226185	0.0277558	0.0235778	0.0327497	0.0204624	0.0463085	0.0285005	0.0305317	0.0381154	0.0363813	0.0368758	0.0382358	0.0346464	0.038482	0.0608828	0.0543414	0.0644933	0.0617036	0.0513216	0.0538583	0.0646915	0.0751691	0.0900655	0.0905904	0.0211797	0.0262776	0.0221319	0.0321633	0.0180668	0.0586433	0.0302031	0.0292361	0.0361711	0.0399796	0.0402748	0.0376935	0.0361686	0.0366748	0.0526973	0.0493911	0.0790691	0.0783527	0.0529172	0.0614214	0.0892124	0.0805751	0.0993131	0.105496
457	0.0232417	0.0280383	0.0238401	0.0332444	0.0201212	0.0461861	0.0293435	0.0313868	0.0383385	0.0365593	0.0365707	0.037933	0.0362272	0.0403	0.0615899	0.0547361	0.0647348	0.0618834	0.0519318	0.054501	0.0647365	0.0752105	0.0904493	0.0909061	0.0207722	0.0256818	0.0227838	0.032829	0.0185355	0.0593168	0.0296489	0.0286182	0.035478	0.0391077	0.0408631	0.038402	0.0357004	0.0360615	0.0524578	0.0490939	0.0791295	0.0780583	0.05245	0.0610891	0.0900934	0.0811985	0.100208	0.106412
458	0.0234145	0.0280002	0.0239707	0.0334163	0.0202179	0.0463687	0.0291196	0.0313256	0.038417	0.0368847	0.0363693	0.0376881	0.0369295	0.0407474	0.0615504	0.0545568	0.0649807	0.0622427	0.0523171	0.0548342	0.0652031	0.0756558	0.0904108	0.0908677	0.0205863	0.0253823	0.0225721	0.0327187	0.0186612	0.0596596	0.0292528	0.0281719	0.0351447	0.0388272	0.0404084	0.0378376	0.0357768	0.0360959	0.0524881	0.0491789	0.0787947	0.0778012	0.0524937	0.0611926	0.0906564	0.0817078	0.100908	0.106849
459	0.0229985	0.0275822	0.0239953	0.0334176	0.0205601	0.0467375	0.0286591	0.0309691	0.0384361	0.0370938	0.0363831	0.0376869	0.0367381	0.0402461	0.0613292	0.054376	0.0651039	0.0624918	0.0524371	0.0549533	0.0654812	0.0759904	0.0903806	0.0909138	0.020844	0.0251395	0.0220138	0.0323152	0.0184446	0.0596833	0.0292119	0.0281293	0.0354133	0.0392998	0.0396876	0.0369143	0.0362221	0.0366082	0.0528981	0.049666	0.0783012	0.0775695	0.0531597	0.0618022	0.0905122	0.0818335	0.100994	0.106758
460	0.0224519	0.0270988	0.0241178	0.0336575	0.020474	0.0467554	0.0296525	0.0317496	0.0383727	0.0367118	0.0365249	0.0379464	0.0364598	0.040338	0.0618227	0.0549214	0.0650395	0.0622885	0.0524398	0.0551366	0.0649088	0.075583	0.0909864	0.091676	0.02078	0.0246646	0.0222003	0.0326052	0.0182642	0.0597216	0.0293509	0.0283016	0.0360696	0.0400703	0.0400691	0.0372561	0.0363896	0.0368348	0.0536097	0.0503359	0.078123	0.0773171	0.0541566	0.0626282	0.0896674	0.0814999	0.100524	0.106642
461	0.0228134	0.0274945	0.0239937	0.0334648	0.0198437	0.0464298	0.030308	0.0324706	0.0381033	0.0364553	0.0365616	0.0380771	0.0366271	0.0406558	0.0618538	0.054831	0.0650868	0.0623076	0.0532896	0.0559365	0.0655836	0.0760952	0.0909818	0.0916912	0.0198542	0.0249971	0.0224579	0.0328609	0.0186104	0.0605032	0.0298629	0.0288034	0.0358697	0.0397839	0.0407829	0.0378916	0.0363893	0.0368479	0.0537716	0.0504513	0.0785107	0.0777002	0.0540105	0.0624572	0.0892306	0.0812114	0.100551	0.106743
462	0.0235458	0.0282331	0.0236358	0.0331011	0.0197682	0.0466254	0.0303319	0.0326885	0.0376412	0.0361957	0.0367086	0.0382884	0.0367395	0.0406234	0.061449	0.0544421	0.0651528	0.0624202	0.0538546	0.0563274	0.0662598	0.0766606	0.0908433	0.0915759	0.0206831	0.0257997	0.0226706	0.0329114	0.0189675	0.0612859	0.0303877	0.0292816	0.0353278	0.0390957	0.041247	0.0383098	0.0361219	0.0365401	0.0535153	0.0501938	0.0791125	0.0783116	0.0538035	0.0622351	0.0892129	0.0811442	0.101049	0.107251
463	0.023815	0.0285	0.0232397	0.0330094	0.0211311	0.0479995	0.02991	0.0323138	0.0371133	0.0357487	0.0371659	0.0387927	0.0362968	0.0398918	0.0609899	0.0543875	0.0651007	0.0623713	0.0530501	0.0554329	0.0654982	0.0762315	0.0912137	0.0921334	0.0218884	0.0265337	0.0228381	0.0327834	0.0187851	0.0612619	0.0305357	0.0293742	0.0352542	0.0389937	0.0410828	0.0382181	0.0355811	0.0359358	0.0532244	0.049961	0.0794353	0.0785434	0.054737	0.0630007	0.0893554	0.0813401	0.101603	0.108068
464	0.0234109	0.0280379	0.0237035	0.0334546	0.0213959	0.0484392	0.0303983	0.0327425	0.0371309	0.0357969	0.037338	0.0388871	0.0367184	0.0403647	0.0615309	0.0546985	0.0650995	0.0622343	0.0536084	0.0560728	0.0658207	0.0764891	0.0912185	0.0922162	0.0214784	0.0261535	0.0230701	0.0331106	0.0190532	0.0616955	0.0306421	0.0294177	0.0355428	0.0393064	0.0413329	0.0384832	0.0354746	0.0359774	0.0532996	0.0499948	0.0790703	0.0780896	0.0546176	0.0628472	0.0894154	0.0814756	0.100943	0.107292
465	0.0228847	0.0274502	0.024389	0.0340331	0.0211908	0.0484971	0.0309422	0.0331387	0.0376412	0.0362573	0.0372457	0.0387841	0.0371571	0.0409079	0.0622072	0.0551346	0.0651972	0.0623422	0.0539466	0.0565028	0.0662673	0.0768251	0.0910012	0.091987	0.0213284	0.0262097	0.0234792	0.0338355	0.0192859	0.0621102	0.0302232	0.0290195	0.0358257	0.0397068	0.0412747	0.0384005	0.0358158	0.0364143	0.0534929	0.0501655	0.0786722	0.0775949	0.0540323	0.0623613	0.0896732	0.0817114	0.10041	0.106614
466	0.022805	0.0273611	0.0246157	0.0343114	0.0212589	0.0487938	0.0305801	0.03263	0.038326	0.0368126	0.0370746	0.0387594	0.0368974	0.0405384	0.0622907	0.0554928	0.0653749	0.0628362	0.0527769	0.0553024	0.065959	0.0767147	0.0908374	0.0918002	0.0213767	0.0270923	0.023961	0.0345845	0.0190033	0.0620293	0.029179	0.0281254	0.0358642	0.0399278	0.0404337	0.0375338	0.03648	0.0369425	0.0535711	0.0503219	0.0788172	0.0776491	0.0537955	0.0622972	0.0903178	0.0822284	0.101015	0.107369
467	0.0233757	0.0279961	0.0243129	0.0339985	0.0208504	0.0485365	0.0287367	0.0310941	0.0380947	0.0365246	0.0373515	0.0388104	0.0370742	0.0406851	0.0628728	0.0560393	0.0654192	0.0629436	0.0523858	0.0548953	0.0664135	0.0773685	0.0909655	0.0920736	0.0209269	0.0268714	0.0234299	0.0339918	0.0184684	0.0618578	0.0295067	0.0285707	0.0362128	0.0400946	0.0402892	0.0373833	0.0373822	0.037973	0.0537571	0.0504152	0.0790943	0.0780637	0.0540784	0.0626966	0.0908908	0.0831412	0.100795	0.107233
468	0.0240573	0.0287727	0.0243375	0.0340612	0.0205791	0.0484879	0.0285193	0.0309981	0.0380991	0.0365019	0.03769	0.0388483	0.0373477	0.0408992	0.0632122	0.0560626	0.0652874	0.0626741	0.0529677	0.055508	0.066945	0.0780416	0.0913133	0.0925062	0.0210574	0.0267453	0.0227136	0.0332567	0.0182896	0.0620796	0.0300952	0.0291773	0.0364148	0.0403058	0.0409912	0.0379819	0.0378248	0.0384855	0.0542812	0.0510272	0.0796074	0.0786069	0.0546448	0.0633347	0.0911712	0.0835805	0.1004	0.106886
469	0.0244155	0.0292043	0.0250127	0.0348889	0.0207404	0.0489665	0.0309434	0.0330675	0.0389083	0.0372824	0.0378055	0.0388556	0.0375689	0.0410335	0.0629317	0.0554088	0.0651892	0.0623748	0.0541649	0.056765	0.0670933	0.0782384	0.0918116	0.0929213	0.0216978	0.0270545	0.0225448	0.0332793	0.0186757	0.062784	0.030175	0.0291797	0.0362686	0.040577	0.0421744	0.0389689	0.0374385	0.0379409	0.0550789	0.0521481	0.080357	0.0791041	0.0552445	0.0639748	0.0912674	0.0833817	0.10058	0.107126
470	0.0243756	0.029127	0.0249735	0.0350512	0.0204055	0.0486609	0.0304574	0.032636	0.0390943	0.0374706	0.0378199	0.0390473	0.0385952	0.042405	0.06287	0.0556167	0.0661593	0.0633335	0.0545013	0.0570287	0.0674413	0.0784552	0.092594	0.0937463	0.0222288	0.0272991	0.0231975	0.0337561	0.0186695	0.062936	0.0304981	0.0295192	0.0364267	0.0406393	0.0422388	0.0391445	0.0365551	0.0370885	0.0551759	0.051827	0.0810716	0.0795988	0.055704	0.06442	0.0923824	0.0847659	0.102194	0.108834
471	0.0241262	0.0288938	0.0249276	0.034996	0.0205977	0.048827	0.0299531	0.0322235	0.0388592	0.0373336	0.038032	0.0393732	0.0389834	0.0429849	0.0634238	0.0562962	0.0671002	0.0643839	0.0546369	0.0571612	0.0676565	0.0788189	0.0928688	0.094137	0.021836	0.0270496	0.0236766	0.0341674	0.0186917	0.0630967	0.0309485	0.0299181	0.0368971	0.0409416	0.0421706	0.0391797	0.0365218	0.0370271	0.0554674	0.0518324	0.0811598	0.0796888	0.0559298	0.0646231	0.0927009	0.0854236	0.10325	0.11009
472	0.0239692	0.0288222	0.0252085	0.0350681	0.0215433	0.0498172	0.0306109	0.0328574	0.0385709	0.0372068	0.0383042	0.0395954	0.0383559	0.0422011	0.0644508	0.057054	0.0673937	0.0647979	0.0549268	0.0575759	0.0676822	0.0792655	0.0925081	0.0939189	0.0217646	0.0266328	0.0236316	0.0343279	0.018966	0.0635855	0.0313502	0.0301734	0.0374519	0.0415025	0.0424924	0.0394535	0.037603	0.0379652	0.0561568	0.0526875	0.0806812	0.0794004	0.0558868	0.0645478	0.0918419	0.0847003	0.103062	0.110142
473	0.0245866	0.0292851	0.0254977	0.0355303	0.0219235	0.0502271	0.0302119	0.0326357	0.0390587	0.0376783	0.0374109	0.0388968	0.0383203	0.0422304	0.0647408	0.0574811	0.0670926	0.0644014	0.0550982	0.0577905	0.0680959	0.0793492	0.0926626	0.0942038	0.0225241	0.0271447	0.0239337	0.034681	0.019377	0.0643341	0.031379	0.030213	0.0373255	0.0414568	0.0429492	0.039881	0.0380959	0.0385349	0.055978	0.0523535	0.0809602	0.0795932	0.0554951	0.0639752	0.0922123	0.085102	0.103336	0.110259
474	0.0251267	0.0297463	0.0254382	0.0355473	0.0222711	0.0507288	0.030016	0.0324334	0.0392288	0.037816	0.0371309	0.0386457	0.0386124	0.0424344	0.0648899	0.0577562	0.0672959	0.0645335	0.0554903	0.0581627	0.068036	0.0792338	0.092803	0.0945287	0.0225213	0.0274835	0.0240986	0.0348804	0.0197497	0.0649984	0.0312463	0.0300686	0.0371838	0.041377	0.042971	0.0399005	0.0380101	0.0385978	0.0562343	0.0526876	0.0816334	0.080069	0.055718	0.0642301	0.09278	0.0858167	0.103612	0.110623
475	0.0252222	0.0299215	0.025108	0.0351056	0.0225507	0.0512878	0.0302088	0.0324474	0.0389117	0.0375069	0.037864	0.0392096	0.0390584	0.042647	0.0650814	0.0578841	0.0680675	0.0653358	0.0561324	0.058762	0.0676943	0.0792806	0.0929036	0.0948074	0.0225021	0.0277515	0.0241012	0.0349484	0.0199328	0.0653863	0.0311317	0.0299077	0.0372278	0.0414102	0.0425978	0.0395362	0.0377197	0.0384067	0.0569734	0.0537505	0.0823512	0.0805936	0.0565797	0.0653093	0.0932288	0.0865334	0.103815	0.111218
476	0.0248475	0.0296215	0.0251805	0.0352307	0.0219304	0.050921	0.0296086	0.0320381	0.0390816	0.0376733	0.0384689	0.039879	0.0395069	0.0432077	0.0650051	0.0575643	0.0680767	0.0653895	0.0567443	0.0593952	0.0688758	0.0804136	0.0935883	0.0953749	0.0228478	0.0285945	0.024528	0.0354378	0.0196319	0.0653193	0.0312291	0.0301293	0.0371422	0.0412081	0.0427124	0.0396254	0.0383925	0.0389411	0.0565577	0.0532301	0.0826138	0.0807917	0.0568944	0.0654161	0.0940364	0.0874455	0.104246	0.111677
477	0.02503	0.0298267	0.0254969	0.0356536	0.0214882	0.0505886	0.0295242	0.0321948	0.0391091	0.0377357	0.0388337	0.0404268	0.0396482	0.0436048	0.0653609	0.057673	0.0682792	0.0656276	0.0568059	0.0595563	0.0694943	0.0811435	0.094262	0.0960888	0.0231198	0.0287739	0.0247133	0.0357124	0.0199426	0.0657982	0.031739	0.0307588	0.0371926	0.0411364	0.0428276	0.0395716	0.0388903	0.039472	0.0565012	0.0530369	0.0824005	0.0804762	0.0569787	0.0656941	0.0944368	0.0879083	0.105035	0.112391
478	0.0255459	0.0303421	0.0260272	0.0362642	0.0215319	0.0506411	0.0301034	0.0328667	0.0390337	0.0376712	0.0389609	0.0407141	0.0397364	0.0438868	0.0660889	0.0582713	0.0687784	0.0661199	0.0566386	0.0595079	0.069299	0.0812351	0.0946261	0.0966209	0.0228447	0.0283245	0.0246032	0.035648	0.0207052	0.0666929	0.0321887	0.0312839	0.0372841	0.0412214	0.0428994	0.0394378	0.0389072	0.0396688	0.0569517	0.0534457	0.0823053	0.080288	0.0572148	0.0663568	0.0943709	0.0879727	0.105706	0.113026
479	0.0250565	0.0299458	0.0268615	0.037032	0.0219118	0.0511226	0.0307401	0.0332252	0.0393813	0.037819	0.0390549	0.0406894	0.0406444	0.0446087	0.0665217	0.0588133	0.0691501	0.0663878	0.0573815	0.0602438	0.0692156	0.0812411	0.0944394	0.0963149	0.0223582	0.0277566	0.0245605	0.0354231	0.0207184	0.0669319	0.0313233	0.0305038	0.0369927	0.0412413	0.0431694	0.0397868	0.0385589	0.0392818	0.0571288	0.053689	0.0837506	0.0818862	0.0583264	0.0671363	0.09428	0.0882497	0.105064	0.112541
480	0.0249439	0.0298748	0.026361	0.036621	0.0223652	0.0518021	0.0308872	0.0332173	0.039573	0.0380234	0.0388007	0.0404747	0.040631	0.0443357	0.0670143	0.0593903	0.069273	0.0665107	0.0581186	0.0609584	0.0703185	0.0823425	0.0947562	0.0966674	0.0227061	0.0279602	0.0246236	0.0354577	0.0207945	0.0672289	0.0313659	0.030429	0.0371495	0.041435	0.0431199	0.0398646	0.0387865	0.0394572	0.0574223	0.0539315	0.0838929	0.0819931	0.0584864	0.0671162	0.0944023	0.088656	0.105034	0.112661
481	0.0254223	0.0303174	0.0254764	0.035965	0.022859	0.0524868	0.03065	0.0329763	0.039742	0.0383833	0.0384528	0.0403287	0.0399577	0.0436191	0.0675147	0.0598885	0.0692892	0.0666145	0.0585324	0.0613455	0.0716851	0.0837188	0.0953484	0.0974365	0.0231503	0.0287319	0.0248744	0.0358076	0.020834	0.067466	0.0321373	0.0310216	0.0375684	0.041742	0.0431522	0.0399643	0.0394967	0.0402204	0.0576816	0.0541031	0.0831039	0.0810416	0.0582297	0.0668953	0.0944559	0.0888353	0.105731	0.113461
482	0.026194	0.0310052	0.0265715	0.0372471	0.0234728	0.0529762	0.0305263	0.0328055	0.0403626	0.0391076	0.0385699	0.0406052	0.0398972	0.0440507	0.0678091	0.0601229	0.0695192	0.0668908	0.0585192	0.0612746	0.0712377	0.0834238	0.0953302	0.0975104	0.0236283	0.0295843	0.0253967	0.0363292	0.0203462	0.0671662	0.0322764	0.0312528	0.0375499	0.0419535	0.0441497	0.0408972	0.0400424	0.041025	0.0575243	0.0540629	0.0833603	0.0813158	0.0592959	0.067911	0.0938554	0.0882404	0.106412	0.114226
483	0.0264249	0.0313577	0.0270867	0.0377608	0.0229957	0.0526222	0.0304849	0.0328518	0.0408003	0.0394634	0.0389527	0.0410455	0.0408156	0.0449605	0.0684245	0.0604854	0.0699967	0.0673203	0.0590573	0.0618475	0.0713167	0.0835329	0.0960536	0.0982769	0.0242922	0.030142	0.0261133	0.0371103	0.0203326	0.0673042	0.0323626	0.0314004	0.0374818	0.0419002	0.0445212	0.0411957	0.0403546	0.0411473	0.0583223	0.0549662	0.0839455	0.0817544	0.0594556	0.0681919	0.0951233	0.0895195	0.106462	0.11453
484	0.0264393	0.0315284	0.0270157	0.0376374	0.0223008	0.0522037	0.0306415	0.0331399	0.040902	0.0394521	0.0394012	0.0414672	0.0419525	0.0458548	0.0691857	0.0609935	0.0707532	0.0679648	0.0598325	0.0627261	0.0718408	0.0840815	0.0969545	0.0992774	0.0245071	0.0304709	0.0264843	0.0375591	0.0206621	0.0677984	0.0324354	0.0314577	0.0374079	0.0417061	0.0444558	0.0410549	0.0406624	0.0411232	0.0594066	0.056136	0.084752	0.082394	0.0592605	0.0681359	0.0969489	0.0913868	0.10617	0.114429
485	0.0269221	0.0319182	0.0270919	0.0378278	0.0228665	0.0529037	0.0310845	0.0336035	0.040687	0.0393196	0.0397057	0.0417195	0.0421737	0.0462544	0.069699	0.0615297	0.0717256	0.0688418	0.0601551	0.0631477	0.0720521	0.0845309	0.0969606	0.0995562	0.0243123	0.0307555	0.0259209	0.0369834	0.0208532	0.0682347	0.032443	0.031405	0.0373269	0.0416417	0.0446861	0.041186	0.0412757	0.0418474	0.0595522	0.0563802	0.0857301	0.083447	0.0600527	0.0688298	0.0969379	0.0914526	0.106164	0.114233
486	0.0273806	0.0324344	0.0270153	0.0377478	0.0237637	0.0538967	0.0311249	0.0338169	0.0402806	0.0388811	0.0400409	0.0420179	0.0420274	0.0462774	0.0699516	0.0618241	0.0718241	0.0691077	0.0606875	0.0637871	0.0727975	0.0855095	0.0971609	0.0999465	0.0241206	0.0314137	0.0255856	0.0366928	0.0210886	0.0687264	0.0329091	0.0318203	0.037865	0.0423294	0.0449706	0.0414824	0.0415461	0.0421719	0.0600718	0.0567141	0.0860582	0.0836777	0.0611622	0.069883	0.0970479	0.0919431	0.106422	0.11455
487	0.0275805	0.0327029	0.0271192	0.0377978	0.0241181	0.0543589	0.0312532	0.0339997	0.040496	0.0389982	0.0402497	0.0423006	0.0420185	0.0463377	0.0705913	0.0623874	0.071929	0.0693974	0.0612298	0.0643562	0.0731339	0.0859956	0.0977107	0.100565	0.0244819	0.0319095	0.0257703	0.0369323	0.0213826	0.0692193	0.0330656	0.0319456	0.0384298	0.043016	0.0451276	0.0416297	0.0416804	0.0423109	0.0609394	0.0573369	0.0863981	0.0838793	0.0617297	0.070503	0.0974673	0.0927284	0.107079	0.115391
488	0.0274761	0.0325061	0.0277017	0.0384048	0.0234347	0.0538146	0.0319942	0.0344458	0.0418298	0.0402923	0.0402323	0.0425036	0.042535	0.0468157	0.0720861	0.0636259	0.0729987	0.0703858	0.0615329	0.0645397	0.0722579	0.0851703	0.0984774	0.101332	0.0249685	0.0320018	0.0264476	0.0376044	0.021728	0.0696819	0.0323153	0.0311742	0.0383701	0.0429102	0.0451202	0.0414621	0.0420066	0.0426733	0.0618357	0.0582025	0.0874738	0.084971	0.061257	0.070176	0.0980348	0.0933096	0.108213	0.116582
489	0.0280612	0.033268	0.0279982	0.0388591	0.0238548	0.0542428	0.0322405	0.0348853	0.0417034	0.0402932	0.0407491	0.0429693	0.0429939	0.0472555	0.0726582	0.0640422	0.0733226	0.0706221	0.0622731	0.0652117	0.0728623	0.0859382	0.0986639	0.101794	0.0254218	0.0322358	0.0269197	0.0380563	0.0221909	0.0704772	0.0333278	0.0320959	0.0385397	0.0431759	0.0459832	0.0423437	0.0423169	0.0429339	0.0623829	0.0586942	0.088097	0.0855804	0.0622113	0.0710882	0.0985628	0.0939281	0.109673	0.117966
490	0.0284035	0.0337796	0.0283807	0.0393265	0.0247169	0.0550212	0.0325141	0.0353939	0.0411737	0.0399129	0.0412884	0.0434203	0.0437269	0.0480012	0.0728869	0.0641674	0.073718	0.0709481	0.0629654	0.0658587	0.0741134	0.0873706	0.0989871	0.102427	0.0258489	0.0329649	0.0269691	0.038176	0.0224175	0.0709818	0.0342425	0.0330074	0.0388333	0.0435161	0.0469474	0.0433543	0.042834	0.043389	0.0628595	0.0591382	0.0883995	0.0857866	0.0633216	0.0721415	0.0991908	0.0947442	0.110562	0.118905
491	0.0279182	0.0332463	0.0290919	0.0399273	0.0252269	0.0554701	0.0331759	0.0359447	0.0414439	0.040238	0.0414256	0.0436377	0.044807	0.0491265	0.073449	0.0646101	0.0748142	0.0720015	0.0632252	0.0660811	0.0750157	0.0884002	0.0999668	0.103561	0.0263659	0.034035	0.0267209	0.0381008	0.0222683	0.0708662	0.033636	0.0325671	0.0391042	0.0436534	0.0472933	0.0436255	0.0436557	0.0442099	0.0635445	0.0598516	0.0887814	0.0860073	0.0634648	0.0723758	0.100062	0.0958702	0.110461	0.11913
492	0.0283883	0.0339032	0.0292081	0.0400556	0.0255602	0.0561161	0.0330672	0.0359049	0.0425823	0.0414804	0.0417559	0.0439545	0.0447293	0.0491648	0.0740786	0.0651552	0.075189	0.0724197	0.0635674	0.0665877	0.075864	0.0895146	0.100532	0.104493	0.0268753	0.0343872	0.0274053	0.0386393	0.0226922	0.0715116	0.0341586	0.0330891	0.0395574	0.0441716	0.0473343	0.0435621	0.0442228	0.0448238	0.0644187	0.0606686	0.0901397	0.0873684	0.0640091	0.0730684	0.10123	0.0973612	0.111196	0.120054
493	0.0291969	0.0347999	0.0294585	0.0405004	0.025799	0.0566137	0.0328443	0.0356817	0.0430954	0.0420635	0.0419818	0.044195	0.0447236	0.0492328	0.0751196	0.066072	0.0755316	0.0728901	0.064282	0.0674623	0.0764062	0.0903622	0.101171	0.105334	0.0272256	0.0344174	0.0280793	0.0392522	0.0230592	0.0720617	0.034797	0.0337053	0.0400276	0.0446899	0.0474332	0.0435952	0.0446683	0.0452972	0.0649122	0.0611467	0.0914178	0.0886791	0.064805	0.0739232	0.10221	0.09859	0.111692	0.120734
494	0.029836	0.0352567	0.0302478	0.0415789	0.0260741	0.056863	0.0329814	0.035684	0.0424947	0.0414555	0.0420572	0.0443798	0.0454506	0.0499614	0.076612	0.0673534	0.0762432	0.0737531	0.0654215	0.06862	0.0766727	0.0909032	0.102111	0.106213	0.027485	0.0344574	0.0282292	0.0396068	0.0230445	0.072093	0.034886	0.0338335	0.0403946	0.0449951	0.0478598	0.0440091	0.045131	0.0457421	0.0650834	0.0613854	0.0919955	0.0892292	0.0656676	0.074733	0.102799	0.099355	0.111598	0.120891
495	0.0304062	0.0356764	0.0310589	0.04231	0.0267713	0.0575787	0.0333975	0.0363994	0.0430201	0.0419885	0.0427967	0.045194	0.0456863	0.0503404	0.0778526	0.0683175	0.0766661	0.0741205	0.0665529	0.0696811	0.0775344	0.0920554	0.102704	0.107254	0.0278219	0.0349255	0.0287454	0.0400954	0.0232798	0.0725579	0.0351368	0.0340288	0.0406426	0.0454116	0.0487681	0.0448399	0.0456071	0.0462422	0.0668864	0.0631097	0.092433	0.0896656	0.0665278	0.0757514	0.103464	0.100555	0.112883	0.122349
496	0.0308881	0.0361369	0.0314006	0.0425944	0.0269877	0.0579572	0.0331723	0.0363736	0.0439254	0.0428145	0.0434016	0.045913	0.0464374	0.0512237	0.0784111	0.0685616	0.0772973	0.0747084	0.067443	0.0705495	0.0782538	0.0930224	0.103062	0.108069	0.0281211	0.0358348	0.0291348	0.0404415	0.0237758	0.0733683	0.0352195	0.0340986	0.0410818	0.0458761	0.0495678	0.0455441	0.0464979	0.0470998	0.0683331	0.0644964	0.093542	0.0906695	0.0675006	0.0767974	0.104573	0.102099	0.114491	0.124065
497	0.0314003	0.0367739	0.0313282	0.0426436	0.0267132	0.0579334	0.0324903	0.035616	0.0446502	0.0434016	0.0435663	0.0462537	0.0478542	0.0527329	0.0786292	0.0685252	0.0783858	0.0758457	0.06822	0.0714112	0.0787368	0.0937294	0.103474	0.108759	0.0287584	0.0370703	0.0292908	0.0406354	0.0243804	0.0742596	0.0352354	0.0341541	0.0416907	0.0463241	0.0500627	0.0459549	0.047764	0.0482741	0.0688923	0.065038	0.0953464	0.0922611	0.0684991	0.077727	0.106007	0.103735	0.115852	0.125526
498	0.0324475	0.0380002	0.031845	0.043261	0.0275243	0.058759	0.0336791	0.0368421	0.044718	0.0435491	0.0436795	0.0465622	0.0486403	0.0537765	0.0803297	0.0703418	0.0799254	0.0773791	0.0697586	0.0731102	0.0800885	0.0954449	0.104691	0.1104	0.0297619	0.0383874	0.0297549	0.0411518	0.0245982	0.0745501	0.0362478	0.0350269	0.0418109	0.0466469	0.0507065	0.0465422	0.0485998	0.0491299	0.0704743	0.0663919	0.0965624	0.0933582	0.068929	0.0783099	0.106649	0.104724	0.117122	0.127047
499	0.0330607	0.0387312	0.032553	0.0440434	0.0284874	0.0595449	0.0345234	0.0377627	0.0451328	0.044059	0.0441854	0.0471554	0.0493959	0.0547187	0.0823482	0.0722778	0.0811883	0.0786918	0.0710277	0.0743841	0.0810126	0.0967547	0.10581	0.111764	0.030414	0.0396331	0.0302521	0.0415526	0.0248355	0.0748771	0.0364343	0.035162	0.0421206	0.0470633	0.0510677	0.0467954	0.0493217	0.0498687	0.0718724	0.0677261	0.0975023	0.0942683	0.0700697	0.079506	0.10802	0.106524	0.118004	0.128204
500	0.0331105	0.038817	0.0333283	0.0448541	0.0292569	0.0600869	0.0345187	0.0378753	0.0459624	0.0449414	0.045105	0.0480874	0.0503628	0.0557425	0.0841276	0.0736851	0.0820124	0.0795978	0.0720537	0.0752841	0.0816519	0.0977843	0.106702	0.112812	0.03086	0.0408269	0.0308476	0.0420133	0.025222	0.0754442	0.0358763	0.0346729	0.0427507	0.0476763	0.0514161	0.046979	0.0501085	0.0506679	0.0728702	0.0688172	0.0985307	0.0953045	0.071924	0.0813355	0.110147	0.109153	0.118886	0.12932
501	0.0331965	0.0389359	0.0342587	0.045752	0.0298966	0.0607728	0.0345713	0.0381688	0.0463312	0.0453803	0.0460478	0.0491926	0.0515822	0.0569782	0.0853534	0.0746005	0.082676	0.0801933	0.0740243	0.0773032	0.083758	0.100355	0.107985	0.114725	0.0313052	0.0420694	0.0320298	0.0435179	0.025646	0.0761067	0.0366682	0.035471	0.0433372	0.0485325	0.0529161	0.0483228	0.0511063	0.0518063	0.0740685	0.0698591	0.100355	0.0970615	0.0731777	0.0828641	0.111566	0.111179	0.121113	0.131701
502	0.0339033	0.0396601	0.0350886	0.0466844	0.0304061	0.0613149	0.0352068	0.0388766	0.0466831	0.0458018	0.0466513	0.049918	0.0528271	0.0582347	0.0871571	0.0761471	0.0842063	0.0817671	0.0754215	0.0788052	0.0852799	0.102383	0.109088	0.116428	0.0320022	0.0432093	0.0327437	0.0441712	0.0264239	0.0769509	0.0374479	0.0361828	0.0440771	0.0493963	0.0540473	0.0493373	0.052154	0.0527816	0.0756343	0.0712957	0.101747	0.0981521	0.0745545	0.0844173	0.112838	0.113134	0.12278	0.133714
503	0.0351853	0.0409583	0.0358642	0.0476384	0.0308358	0.0616799	0.0359731	0.0395897	0.0472657	0.0464094	0.0470539	0.0503778	0.0541344	0.0596378	0.0894923	0.0782296	0.0862138	0.0838869	0.0764902	0.080022	0.0863535	0.104009	0.110163	0.11803	0.0327916	0.0441114	0.0330606	0.0441476	0.0272979	0.0777788	0.0380157	0.0366382	0.0448558	0.0501357	0.0547347	0.0498841	0.0534154	0.0539018	0.077427	0.0730692	0.102973	0.0990038	0.0761799	0.0860675	0.114251	0.115214	0.12406	0.135432
504	0.036562	0.0423777	0.0368248	0.0486251	0.0312689	0.0619547	0.0356684	0.0393585	0.0483078	0.0473597	0.0477594	0.0511323	0.0557137	0.0615289	0.0916137	0.0799947	0.0873557	0.0849861	0.0785121	0.0822634	0.0883589	0.106635	0.111799	0.120311	0.0335547	0.044811	0.0337186	0.0448552	0.0276083	0.0781812	0.0387046	0.0372428	0.045372	0.0506572	0.0556954	0.0505419	0.0552657	0.0560053	0.0790589	0.0748008	0.105208	0.101185	0.0779282	0.0878127	0.116083	0.117547	0.126341	0.137895
505	0.0377027	0.0435257	0.0376853	0.0494214	0.0323106	0.0628477	0.0361662	0.0399275	0.0492482	0.0483734	0.0485077	0.0520361	0.0569295	0.0628912	0.0938504	0.0818499	0.0887837	0.086311	0.0806518	0.0845243	0.0900218	0.108715	0.113208	0.12241	0.0348599	0.0464669	0.03445	0.045521	0.0284919	0.0791753	0.0391187	0.037642	0.0459131	0.0512032	0.0568425	0.0514812	0.0568615	0.0575592	0.0810917	0.0766811	0.107537	0.103407	0.0797878	0.0897738	0.118079	0.120173	0.12817	0.140023
506	0.0386024	0.0445105	0.0384484	0.0501405	0.0335924	0.0639517	0.0372682	0.0411045	0.0498983	0.0492136	0.0492901	0.0530305	0.0581738	0.0641746	0.0963893	0.0839975	0.0905405	0.0879781	0.0827961	0.0867412	0.0917262	0.1108	0.114567	0.124553	0.03629	0.0486331	0.0352833	0.046249	0.0296741	0.0803497	0.0396001	0.0381234	0.0466914	0.0520058	0.0579285	0.0524578	0.0583234	0.0588426	0.0833657	0.078667	0.109959	0.105579	0.0818636	0.0920016	0.12014	0.122993	0.12985	0.142163
507	0.0394295	0.0456508	0.0392239	0.0510155	0.0343921	0.064452	0.0380233	0.0419875	0.0502573	0.0497018	0.0501611	0.0540595	0.0601719	0.0663255	0.0993327	0.0865337	0.0923256	0.0897557	0.0850721	0.0891652	0.0943448	0.114082	0.116377	0.127316	0.0375984	0.0506931	0.0363133	0.0473713	0.0304166	0.0808308	0.0407175	0.0391624	0.047863	0.0532535	0.058674	0.0530939	0.0601061	0.0607513	0.0854869	0.080662	0.112747	0.107986	0.0842798	0.0945029	0.122239	0.125869	0.132252	0.145107
508	0.0404193	0.0467048	0.0400237	0.0517619	0.0350555	0.0646961	0.0381451	0.0423753	0.0512191	0.0506486	0.0508906	0.0549889	0.0620699	0.068498	0.101588	0.0882904	0.0943628	0.0917271	0.0879732	0.0921073	0.0964773	0.116866	0.118343	0.13016	0.0389815	0.0522257	0.0374211	0.0482592	0.0314471	0.0816839	0.0418415	0.0401687	0.0486767	0.0541784	0.0602018	0.0543266	0.0619747	0.062705	0.0876723	0.0827907	0.11551	0.110457	0.0865049	0.0970595	0.12449	0.128976	0.134728	0.148129
509	0.0416493	0.0478699	0.041324	0.0528872	0.0360092	0.0652244	0.0383016	0.0428038	0.052562	0.0519504	0.0519077	0.0561883	0.0638676	0.0705827	0.10418	0.0903422	0.0966016	0.0938888	0.0910952	0.0952806	0.098689	0.119758	0.120441	0.133159	0.0402415	0.0537238	0.0386433	0.0491432	0.0327535	0.082789	0.0426816	0.0409057	0.0496622	0.0552105	0.061946	0.0557506	0.0635808	0.0643379	0.0900477	0.0850799	0.118185	0.112805	0.0888254	0.0996879	0.127441	0.13271	0.1376	0.151441
510	0.0431082	0.0493607	0.0434653	0.0548353	0.0376277	0.0664871	0.0391781	0.0437929	0.0538066	0.0532726	0.0535736	0.0579666	0.0657284	0.0726254	0.108141	0.0937964	0.0989759	0.09625	0.093942	0.0983287	0.10176	0.123631	0.12274	0.136534	0.0413114	0.0555218	0.0400497	0.0503807	0.0341506	0.0837887	0.0431436	0.0413228	0.0513761	0.0568444	0.0631545	0.0567922	0.064801	0.065578	0.0927258	0.0875655	0.120849	0.114963	0.0916532	0.102496	0.13146	0.137305	0.141195	0.155331
511	0.04456	0.0508211	0.0451258	0.056304	0.039817	0.0679593	0.0395263	0.0440664	0.0547303	0.0543051	0.0545741	0.0592836	0.067532	0.074603	0.110777	0.0959433	0.101746	0.0990132	0.0968647	0.101397	0.104683	0.127416	0.125531	0.140487	0.0423876	0.0574889	0.0417116	0.0517404	0.0354371	0.0846339	0.0439504	0.0420691	0.0522211	0.0578521	0.0647895	0.0580255	0.067418	0.0682465	0.0958504	0.0905609	0.123975	0.117756	0.0949297	0.105921	0.134975	0.141471	0.144417	0.159232
512	0.0460413	0.0523618	0.0466765	0.0576278	0.0415188	0.0688246	0.0400408	0.0446122	0.0557102	0.0554356	0.0555109	0.0604995	0.0696826	0.0769447	0.113585	0.0981529	0.104527	0.101861	0.100254	0.10484	0.107575	0.131243	0.128566	0.144763	0.0440728	0.0594617	0.0435424	0.0531837	0.0367237	0.0854983	0.0449206	0.0429815	0.0530971	0.0589059	0.066654	0.0595417	0.070236	0.0710744	0.0990002	0.0935468	0.127489	0.12103	0.098134	0.109318	0.138354	0.145578	0.147716	0.163249
513	0.047596	0.0540518	0.0485273	0.0591958	0.0421942	0.068775	0.0412678	0.0461582	0.0570206	0.0569185	0.056937	0.0619939	0.0723208	0.0798052	0.117835	0.101648	0.107067	0.104539	0.104223	0.108803	0.110667	0.135306	0.1316	0.149116	0.0460056	0.0613824	0.0453498	0.0545958	0.0381478	0.0864952	0.0458707	0.0438733	0.054781	0.0605936	0.0685066	0.0613078	0.0722191	0.0729957	0.101936	0.0962366	0.131174	0.124446	0.101031	0.112307	0.142119	0.150088	0.151527	0.167503
514	0.049021	0.0554186	0.0502797	0.0607098	0.0437678	0.0695733	0.0421816	0.0472721	0.0581137	0.0579928	0.0581175	0.0634171	0.0742087	0.0819521	0.121747	0.104965	0.109897	0.107237	0.10772	0.112424	0.113992	0.139346	0.134662	0.153543	0.0477609	0.0633407	0.0464777	0.0553381	0.0397752	0.0873127	0.0471897	0.0449665	0.0562617	0.0622047	0.0706384	0.0631483	0.0745704	0.0754179	0.105449	0.0997578	0.134516	0.12744	0.104912	0.116278	0.146283	0.154904	0.155428	0.171818
515	0.0509976	0.0573143	0.0520875	0.0621708	0.0456811	0.0706348	0.0428843	0.0480832	0.059546	0.0594441	0.0593734	0.064914	0.0763431	0.0844092	0.125626	0.108361	0.112812	0.110029	0.111376	0.116252	0.11773	0.143826	0.137855	0.158126	0.0495096	0.0653493	0.0478593	0.0563028	0.0414454	0.0882702	0.0484776	0.0460704	0.0575667	0.0636514	0.072485	0.064651	0.0770653	0.0780749	0.108954	0.103209	0.138308	0.13079	0.108597	0.120077	0.150989	0.160178	0.159376	0.176338
516	0.053637	0.0599481	0.0540733	0.0636437	0.0475532	0.071535	0.0435438	0.0488318	0.061454	0.0614937	0.0608731	0.0665634	0.079291	0.0877077	0.129742	0.111973	0.115702	0.112962	0.115576	0.120597	0.121885	0.148904	0.141323	0.16296	0.0511952	0.0673642	0.0500138	0.0579497	0.0431011	0.0894742	0.0495071	0.0470416	0.058759	0.0649061	0.0739347	0.0658086	0.0796257	0.0807826	0.112187	0.106191	0.142849	0.134808	0.111648	0.12326	0.156057	0.165757	0.163538	0.181242
517	0.0555205	0.0617589	0.0562716	0.0653636	0.0498434	0.0725802	0.0443356	0.0498125	0.0628226	0.0627734	0.0622227	0.0681772	0.082458	0.0910278	0.134047	0.115398	0.118781	0.116046	0.119923	0.125053	0.126039	0.153933	0.145401	0.168187	0.0527537	0.0692779	0.0523847	0.0595569	0.0450016	0.0904326	0.050473	0.0477936	0.0597042	0.0658403	0.0760987	0.0676287	0.0828439	0.0838363	0.115859	0.109797	0.147125	0.138514	0.115805	0.127476	0.160351	0.170603	0.168733	0.186906
518	0.0575297	0.063699	0.0583935	0.0669632	0.0520425	0.0736278	0.0450797	0.0508334	0.0639289	0.06387	0.0639821	0.070201	0.085294	0.0941155	0.138387	0.118868	0.121991	0.119218	0.124335	0.129543	0.130227	0.159012	0.149489	0.173633	0.0545069	0.0710027	0.0547109	0.061273	0.0468575	0.0913337	0.0518198	0.0489647	0.0612807	0.0674244	0.0784418	0.069687	0.0858397	0.0868248	0.11969	0.113633	0.151315	0.142316	0.11985	0.131692	0.165183	0.175849	0.173951	0.192631
519	0.0598553	0.0659501	0.0604177	0.0684243	0.0539289	0.0744857	0.0458117	0.0518675	0.0651343	0.0652179	0.0660188	0.072459	0.087694	0.0969274	0.142657	0.122441	0.125283	0.122474	0.128698	0.133967	0.134507	0.164191	0.15346	0.179197	0.0563813	0.0726761	0.0568328	0.0629921	0.0486526	0.0922741	0.0534775	0.050522	0.0634781	0.069692	0.0806446	0.0716365	0.0883753	0.0896036	0.123517	0.117424	0.155559	0.146314	0.123541	0.135661	0.170916	0.18183	0.178796	0.198114
520	0.0615979	0.067437	0.0627378	0.0703096	0.0555952	0.0747019	0.0469803	0.0531954	0.067132	0.0672236	0.0669315	0.0736074	0.0901666	0.0996648	0.146762	0.125881	0.128653	0.125956	0.132729	0.138078	0.139027	0.169466	0.15797	0.184897	0.0582264	0.0745766	0.0586865	0.0641318	0.0508579	0.0932315	0.0544826	0.0512881	0.0648277	0.071181	0.0825823	0.0730704	0.0911709	0.0923952	0.127345	0.121016	0.159985	0.150138	0.12824	0.140421	0.176717	0.187922	0.183719	0.203586
521	0.0634387	0.0691631	0.0652925	0.0722581	0.057566	0.0753373	0.0480002	0.0543335	0.0690018	0.0690623	0.0682058	0.0751439	0.0929756	0.102779	0.151036	0.129498	0.131658	0.128991	0.137227	0.142631	0.143485	0.174642	0.162342	0.190497	0.0598188	0.0762091	0.0604776	0.0651962	0.052929	0.0941736	0.055696	0.0522518	0.0662629	0.0726163	0.0846792	0.0747212	0.0938951	0.0951805	0.131093	0.124486	0.16434	0.153895	0.13239	0.144593	0.182091	0.193541	0.18876	0.209088
522	0.0654021	0.0711715	0.067791	0.0739732	0.0599374	0.0765013	0.0487353	0.0551999	0.0704979	0.0705422	0.0700684	0.0772349	0.0959106	0.106065	0.155477	0.133287	0.13446	0.131716	0.142082	0.147504	0.147752	0.179599	0.166494	0.196	0.0614771	0.0776214	0.0624443	0.0664647	0.05489	0.0951934	0.0572081	0.0535545	0.0679607	0.0742128	0.0869281	0.0766189	0.0965251	0.0979403	0.134797	0.127974	0.168588	0.157655	0.135911	0.148183	0.187078	0.198662	0.193832	0.214551
523	0.0669292	0.0726502	0.0695951	0.0750545	0.0624988	0.0775037	0.0493578	0.0560063	0.0718724	0.0719634	0.0717556	0.0789538	0.0982164	0.108617	0.159857	0.137016	0.137878	0.13511	0.146339	0.151755	0.151829	0.184255	0.170828	0.201629	0.0632162	0.0790177	0.0649781	0.068158	0.0573108	0.0965777	0.0584901	0.054682	0.0695381	0.0758711	0.0889458	0.078182	0.0992951	0.100641	0.138626	0.131751	0.172896	0.161515	0.139977	0.152414	0.192292	0.203798	0.19867	0.219752
524	0.0688484	0.0745873	0.071654	0.0765168	0.0645744	0.0783416	0.0503903	0.057224	0.0731585	0.0733746	0.0734277	0.0807487	0.100506	0.11124	0.163873	0.140513	0.140795	0.137943	0.150304	0.155672	0.155902	0.189011	0.175164	0.207144	0.0648619	0.08035	0.0672496	0.0697505	0.0593192	0.0974577	0.0598391	0.0557821	0.0712484	0.0776645	0.090778	0.0796606	0.101666	0.103083	0.142318	0.135475	0.177029	0.165188	0.143649	0.156274	0.197312	0.20886	0.203409	0.224977
525	0.0710186	0.0768113	0.0738896	0.0782468	0.0662775	0.0790299	0.0516109	0.0585882	0.074488	0.0748122	0.0748615	0.082418	0.102826	0.113948	0.167595	0.143785	0.143396	0.140444	0.154071	0.159396	0.159966	0.193742	0.179299	0.21234	0.0662342	0.0815146	0.0692326	0.0711239	0.0609712	0.0980032	0.0611089	0.0568019	0.0729742	0.0793945	0.0925645	0.081169	0.10397	0.105559	0.145742	0.138888	0.180958	0.168654	0.14692	0.159691	0.2021	0.21375	0.208102	0.230161
526	0.0728113	0.0785755	0.0757253	0.0795533	0.0681692	0.0796399	0.0523784	0.0594144	0.0760446	0.0762946	0.0756747	0.0834686	0.104984	0.116406	0.171336	0.146969	0.146525	0.143578	0.157704	0.163071	0.163925	0.198047	0.182976	0.21701	0.0674405	0.0824734	0.0712972	0.0723504	0.062788	0.0989359	0.0619479	0.0576162	0.0744164	0.0807104	0.0945364	0.0827989	0.107008	0.108644	0.148817	0.141744	0.18476	0.172031	0.150198	0.163002	0.20677	0.21832	0.212777	0.235055
527	0.074386	0.0800621	0.0777257	0.0809039	0.0697788	0.0800634	0.0532919	0.0604029	0.077618	0.0778356	0.0768671	0.0848444	0.107278	0.118975	0.174713	0.149948	0.149326	0.146339	0.161153	0.166443	0.167904	0.202468	0.18662	0.22164	0.0689955	0.0836384	0.0728272	0.0732193	0.0647321	0.0999462	0.063103	0.0586704	0.0759278	0.0822308	0.096621	0.0846035	0.109304	0.111058	0.151624	0.144333	0.188244	0.175135	0.153259	0.166191	0.211506	0.222866	0.217106	0.239695
528	0.0757754	0.0814033	0.0795656	0.082092	0.0709785	0.0802923	0.0542291	0.0614648	0.078994	0.0792216	0.0783429	0.0864618	0.109447	0.121395	0.177664	0.152567	0.15176	0.148681	0.164426	0.169617	0.171555	0.206581	0.190125	0.226059	0.0703449	0.0847222	0.0742103	0.073993	0.0665756	0.100893	0.0643668	0.0597457	0.0772928	0.0836836	0.0985863	0.0862653	0.111045	0.112922	0.154281	0.146825	0.19146	0.178019	0.156124	0.1692	0.215877	0.227088	0.221077	0.244013
529	0.0770165	0.0827329	0.0807466	0.0827975	0.0718245	0.0804058	0.054882	0.0622956	0.0799967	0.0802179	0.0796465	0.0879049	0.111105	0.123275	0.180251	0.154706	0.15401	0.150835	0.16754	0.172783	0.17447	0.209787	0.193249	0.229931	0.0714753	0.0855409	0.0760244	0.0750136	0.0680325	0.10166	0.0652737	0.0604621	0.0781916	0.0845977	0.100185	0.0874146	0.112892	0.114781	0.156915	0.149344	0.194513	0.180784	0.158843	0.171933	0.219367	0.230585	0.224779	0.247929
530	0.0782889	0.0838991	0.0819453	0.0836407	0.0734533	0.0811173	0.0553782	0.0629452	0.0810956	0.0813578	0.0804347	0.0888237	0.112612	0.124975	0.18269	0.156789	0.156035	0.152836	0.170537	0.175743	0.177277	0.212911	0.196198	0.233536	0.0727024	0.0864517	0.0770807	0.0755794	0.0692279	0.102141	0.0661101	0.0612449	0.0792183	0.0856276	0.101714	0.0886076	0.114597	0.116595	0.159413	0.151762	0.197266	0.183228	0.160984	0.174161	0.222942	0.234022	0.228246	0.251589
531	0.0795194	0.0850362	0.083362	0.0847045	0.074992	0.0819296	0.0558636	0.0634993	0.0820458	0.0823757	0.0809658	0.089565	0.114022	0.126619	0.185162	0.158958	0.157771	0.15458	0.173164	0.178281	0.180006	0.215984	0.198866	0.236825	0.0736283	0.0869677	0.0780049	0.0761188	0.0702492	0.102575	0.0668961	0.0619684	0.080347	0.0867261	0.1032	0.0898038	0.116226	0.118357	0.161761	0.154075	0.199737	0.185401	0.163069	0.176363	0.226406	0.237339	0.231363	0.254953
532	0.0805946	0.0862298	0.084983	0.0858946	0.0755902	0.0823134	0.0564128	0.064032	0.0826592	0.0830415	0.0816055	0.0905191	0.115348	0.128248	0.187683	0.161178	0.159197	0.156014	0.175263	0.180318	0.182543	0.218844	0.201156	0.239736	0.074306	0.087063	0.0794834	0.0770854	0.0711975	0.103178	0.0676102	0.0624738	0.0814356	0.0877469	0.104603	0.0908665	0.117807	0.119995	0.163894	0.1562	0.201975	0.187391	0.165525	0.178889	0.229426	0.240352	0.234068	0.257978
533	0.0814529	0.0870114	0.0862258	0.0868156	0.0766472	0.0828899	0.0566563	0.0644846	0.0838501	0.0841988	0.0826059	0.0915326	0.116738	0.129732	0.189485	0.162826	0.160515	0.157452	0.177525	0.182545	0.184519	0.22101	0.203303	0.242483	0.0750501	0.0876037	0.0806958	0.0779581	0.0722646	0.10367	0.0682355	0.0629551	0.0823814	0.0887451	0.105832	0.0917565	0.118926	0.12117	0.165297	0.157417	0.204053	0.189243	0.167389	0.180764	0.2321	0.242898	0.236802	0.260826
534	0.0822335	0.0876434	0.0870626	0.0874374	0.077767	0.0834622	0.0568324	0.0648202	0.0848776	0.0851433	0.0834848	0.0923844	0.117985	0.131066	0.191082	0.164289	0.161919	0.158913	0.179489	0.18454	0.186504	0.223151	0.205376	0.245033	0.0759689	0.0882045	0.0817441	0.0786829	0.073333	0.104282	0.0687796	0.0634031	0.0833027	0.0896861	0.106842	0.0925071	0.119989	0.122316	0.166437	0.158406	0.205908	0.190897	0.168882	0.182262	0.234256	0.244966	0.239156	0.263299
535	0.0830608	0.088391	0.0876335	0.0878586	0.0785938	0.0838755	0.0571809	0.0651149	0.0852887	0.0854861	0.0839503	0.092982	0.118939	0.132221	0.192845	0.165857	0.163442	0.160337	0.180882	0.186021	0.188764	0.225602	0.207352	0.247335	0.0768524	0.0887	0.0827137	0.0792641	0.0742355	0.105057	0.0692891	0.0638382	0.0842355	0.0905256	0.107701	0.0932063	0.121226	0.123658	0.167682	0.159663	0.207521	0.192329	0.17025	0.183668	0.235945	0.246715	0.240949	0.265351
536	0.0840322	0.0894247	0.0884357	0.0884574	0.079394	0.084308	0.0578325	0.0658343	0.0858967	0.0861753	0.0844626	0.0936315	0.119714	0.133034	0.194364	0.167251	0.16469	0.161552	0.18236	0.187473	0.190424	0.227402	0.208961	0.249343	0.0774643	0.0890702	0.0833656	0.0797377	0.0746852	0.105286	0.0699513	0.064468	0.0848906	0.0912069	0.108868	0.0941563	0.122113	0.12459	0.16886	0.160804	0.209037	0.193622	0.171477	0.184946	0.237924	0.248761	0.242905	0.267506
537	0.0846472	0.090073	0.0890718	0.0889807	0.0800523	0.0847595	0.058517	0.06653	0.0865908	0.0869728	0.0849606	0.094221	0.120214	0.133664	0.195847	0.168661	0.165605	0.162436	0.183492	0.188525	0.191783	0.228904	0.210456	0.251241	0.078053	0.0893476	0.0837978	0.080039	0.0751654	0.105565	0.0705478	0.0650359	0.0853963	0.0916847	0.109813	0.0947853	0.122845	0.125338	0.169945	0.161834	0.210442	0.19488	0.172663	0.186134	0.239973	0.250809	0.244642	0.269401
538	0.0848809	0.090243	0.0894473	0.08935	0.0805597	0.0851969	0.0589878	0.0669306	0.0872166	0.0876353	0.0854435	0.0947502	0.120634	0.134368	0.197256	0.170013	0.166295	0.163073	0.184261	0.189223	0.19301	0.230289	0.211876	0.253015	0.0783799	0.0895853	0.0841798	0.0802592	0.0758542	0.106136	0.070951	0.0653787	0.0858532	0.0920221	0.110376	0.0949975	0.123539	0.126033	0.170973	0.162826	0.211698	0.196066	0.173804	0.187234	0.241788	0.252577	0.245964	0.270852
539	0.0856828	0.0909982	0.0900751	0.0898401	0.0811437	0.0855191	0.0589141	0.0670135	0.0874838	0.0878337	0.0861052	0.0955145	0.121931	0.135759	0.198036	0.170656	0.167233	0.163987	0.185497	0.190491	0.193987	0.231361	0.212806	0.254225	0.0784341	0.0898594	0.084884	0.0808547	0.0764068	0.106609	0.0711641	0.0654464	0.0863306	0.0925294	0.111108	0.0956354	0.124185	0.126623	0.172159	0.16407	0.212739	0.196896	0.174679	0.188175	0.242857	0.253738	0.246972	0.271953
540	0.0861563	0.0914228	0.0906096	0.090252	0.0815525	0.0858327	0.0590024	0.0671444	0.0880138	0.0882893	0.086477	0.0959245	0.122656	0.136597	0.198644	0.171237	0.167857	0.164648	0.186632	0.191638	0.194952	0.232414	0.213688	0.255379	0.0789095	0.0903153	0.0854544	0.0813094	0.0766983	0.106863	0.0713572	0.0655269	0.0866807	0.0928377	0.111642	0.0960409	0.124732	0.127174	0.173011	0.164906	0.213457	0.197473	0.17551	0.189045	0.243649	0.254719	0.248073	0.273109
541	0.0862387	0.0914745	0.0910052	0.0905698	0.0817889	0.0861671	0.0594725	0.0675397	0.0887368	0.0889971	0.0865953	0.0960315	0.122749	0.136847	0.199274	0.171915	0.168242	0.165091	0.187529	0.192494	0.195892	0.233459	0.214684	0.256657	0.0794555	0.0908304	0.0858246	0.0815721	0.0768974	0.107083	0.0716113	0.0657357	0.0869531	0.0930198	0.112045	0.0962181	0.125154	0.127678	0.173498	0.165294	0.214049	0.198007	0.176336	0.189862	0.24445	0.255721	0.249309	0.274426
542	0.0867366	0.0920318	0.0915077	0.0909476	0.0821193	0.0864777	0.0601624	0.0684064	0.0887609	0.0891272	0.0870738	0.0966281	0.123659	0.137802	0.199924	0.172378	0.16921	0.165996	0.188449	0.193364	0.196496	0.234186	0.215763	0.257988	0.0798756	0.091193	0.0863329	0.0820933	0.0776016	0.107902	0.0719272	0.066034	0.0874483	0.093681	0.112889	0.0968934	0.125411	0.128024	0.174055	0.165839	0.215142	0.198926	0.177021	0.190571	0.245491	0.256806	0.250329	0.275724
543	0.0870243	0.0923686	0.0920049	0.0914557	0.0824783	0.0868138	0.0604572	0.0687561	0.0890956	0.0895025	0.0874022	0.0969359	0.124045	0.138247	0.2005	0.172941	0.169883	0.16666	0.189185	0.193993	0.197128	0.234862	0.216513	0.258988	0.0801568	0.0914211	0.0866536	0.0823522	0.0781452	0.108561	0.0723993	0.0664825	0.0877653	0.094108	0.113496	0.0973496	0.125889	0.128498	0.174607	0.16636	0.21605	0.199716	0.177658	0.191255	0.246247	0.257562	0.251364	0.276865
544	0.0871772	0.0925332	0.0924883	0.0920252	0.0829211	0.0872597	0.0603465	0.0686148	0.0897211	0.090108	0.0875933	0.0970343	0.124045	0.138337	0.201032	0.1736	0.170269	0.167095	0.189798	0.194523	0.197858	0.235622	0.217079	0.259764	0.0803689	0.0915964	0.0868545	0.0824488	0.0784539	0.108995	0.0728732	0.0669206	0.0879237	0.0942714	0.113858	0.0975709	0.12655	0.129103	0.175127	0.166833	0.21666	0.200265	0.178321	0.19195	0.246821	0.258159	0.252352	0.277853
545	0.0876378	0.0929773	0.0929939	0.0924869	0.0835608	0.0879317	0.0601874	0.0685964	0.0900678	0.0904884	0.0879274	0.0974636	0.124581	0.13896	0.201623	0.174189	0.170842	0.167687	0.190503	0.195327	0.198613	0.23656	0.217953	0.260736	0.0805876	0.0917845	0.0872225	0.082833	0.078751	0.109496	0.0730297	0.0670412	0.088173	0.0945007	0.114325	0.0979045	0.127102	0.129683	0.175577	0.167282	0.217135	0.200652	0.179091	0.192671	0.247676	0.259126	0.253076	0.278793
546	0.0879683	0.0933187	0.0932946	0.0927229	0.0837749	0.088178	0.0601608	0.0686353	0.090375	0.0907759	0.0881972	0.0977498	0.124878	0.13923	0.202185	0.174739	0.171138	0.167994	0.191302	0.196157	0.199366	0.23741	0.218575	0.261558	0.0807081	0.0918825	0.0874517	0.0830233	0.0789659	0.109874	0.0732658	0.0672633	0.0887106	0.0950171	0.114731	0.0982462	0.127353	0.129982	0.176011	0.167675	0.217616	0.201037	0.17954	0.193128	0.248457	0.259986	0.253833	0.279752
547	0.0882204	0.093563	0.0934906	0.0928702	0.0838362	0.0882858	0.0603329	0.068804	0.090712	0.0910845	0.0883987	0.0979396	0.125099	0.139349	0.202705	0.175206	0.171363	0.168269	0.191986	0.196813	0.200016	0.238124	0.219063	0.262259	0.0809259	0.0917887	0.0877133	0.0832347	0.079262	0.110309	0.0735201	0.0675153	0.0891432	0.0954744	0.115156	0.0986191	0.127529	0.130224	0.176583	0.168187	0.218157	0.201461	0.179882	0.193509	0.249078	0.260692	0.254588	0.280629
548	0.0885821	0.093833	0.0937757	0.0931417	0.0842677	0.0888036	0.0606647	0.0691467	0.0910868	0.0915023	0.0885913	0.0982174	0.125626	0.139792	0.20319	0.175542	0.17189	0.168927	0.192304	0.197129	0.200449	0.238714	0.219709	0.262966	0.0811892	0.0914953	0.0882818	0.0838439	0.0798161	0.111042	0.0736011	0.0675827	0.088966	0.0954015	0.115694	0.0990317	0.12798	0.130758	0.177397	0.168982	0.218769	0.201929	0.180489	0.194107	0.249542	0.261323	0.255205	0.281269
549	0.0889312	0.0941822	0.0939785	0.0933531	0.0845608	0.0891874	0.0605867	0.0690995	0.0911805	0.0915871	0.0888648	0.0983792	0.125825	0.139964	0.203571	0.175945	0.172284	0.169363	0.192638	0.197389	0.200641	0.238946	0.220202	0.263514	0.0813218	0.0912643	0.0887149	0.0842906	0.0800131	0.111488	0.0736132	0.067547	0.0892512	0.0956637	0.11569	0.0989147	0.128422	0.131189	0.177411	0.169092	0.219552	0.202657	0.180755	0.194288	0.250063	0.261865	0.25569	0.281775
550	0.0891674	0.0944815	0.0940529	0.0934462	0.0846706	0.0894398	0.0605174	0.0690377	0.0911937	0.0915819	0.089077	0.0984963	0.125869	0.140028	0.203844	0.176293	0.172487	0.169617	0.192883	0.197584	0.200927	0.239194	0.220506	0.263836	0.0813384	0.0910043	0.0888936	0.084509	0.0801265	0.111874	0.0736193	0.0675279	0.0895236	0.095961	0.115625	0.0987818	0.128679	0.131388	0.177372	0.169134	0.220009	0.203079	0.180921	0.194385	0.250422	0.262179	0.256033	0.282185
551	0.0892213	0.0945869	0.0940219	0.0934521	0.0846477	0.0896596	0.0608757	0.0693488	0.0913562	0.0917722	0.0890828	0.0986301	0.125977	0.140174	0.204011	0.176442	0.172524	0.169809	0.192879	0.197638	0.201473	0.239705	0.220604	0.263885	0.0812639	0.0905766	0.0888169	0.0845592	0.0804269	0.112438	0.0736707	0.0676232	0.0892506	0.0959097	0.115972	0.0991195	0.128663	0.131341	0.178006	0.169717	0.219757	0.202738	0.181242	0.194729	0.250413	0.262185	0.256209	0.282479
552	0.0891546	0.0944505	0.0941822	0.0937942	0.0845748	0.0898923	0.0610181	0.0694759	0.0915069	0.0919577	0.0889672	0.098489	0.125734	0.139887	0.204004	0.176474	0.172462	0.169796	0.192685	0.197433	0.201121	0.239365	0.220275	0.263593	0.0810387	0.0896774	0.0887409	0.0846239	0.0801666	0.112562	0.0737942	0.067766	0.0892779	0.0959457	0.115903	0.0990788	0.128639	0.13136	0.177959	0.169641	0.219623	0.202509	0.181158	0.194629	0.25037	0.262244	0.256127	0.282412
553	0.0890312	0.0943149	0.0942524	0.0940805	0.0844325	0.0901638	0.0609143	0.0693945	0.0914749	0.0919225	0.0887734	0.098274	0.125453	0.139531	0.203833	0.176324	0.172262	0.169593	0.192429	0.197142	0.200498	0.238734	0.219803	0.263082	0.0807771	0.0888355	0.0885399	0.084615	0.0797996	0.112719	0.0739292	0.0679117	0.0892169	0.0958415	0.115683	0.0988768	0.128578	0.131288	0.177666	0.169336	0.219549	0.202419	0.180805	0.194214	0.250162	0.262155	0.255781	0.282056
554	0.088882	0.0942942	0.0940268	0.0940346	0.0842269	0.0904794	0.0606114	0.0691247	0.0911756	0.0915729	0.088542	0.0981168	0.125326	0.139346	0.203477	0.175954	0.171892	0.169216	0.192121	0.196825	0.200055	0.238208	0.219309	0.262379	0.0804804	0.0881993	0.08814	0.0844688	0.0796505	0.113203	0.0739728	0.0679791	0.0888298	0.0954901	0.11558	0.0987558	0.128397	0.130989	0.177459	0.169109	0.21938	0.202328	0.180322	0.193641	0.249636	0.261712	0.255124	0.281422
555	0.0886586	0.0940579	0.0936407	0.0938897	0.0841206	0.090831	0.060127	0.0685724	0.0907332	0.0911183	0.0883391	0.0978209	0.125006	0.139016	0.202771	0.175405	0.171308	0.168615	0.191401	0.196133	0.199207	0.237212	0.218251	0.261126	0.0800874	0.0876178	0.0877079	0.0842379	0.0793777	0.113528	0.0736704	0.067722	0.0886871	0.0953379	0.115655	0.0988198	0.127897	0.130495	0.176842	0.168404	0.218958	0.201871	0.179593	0.192887	0.248661	0.260813	0.253855	0.280154
556	0.0883145	0.0937346	0.0932212	0.0937758	0.0837774	0.0910309	0.059891	0.0682853	0.0902803	0.090723	0.0880212	0.0974295	0.12461	0.138543	0.201985	0.174812	0.170759	0.168062	0.190528	0.195284	0.198359	0.236203	0.217188	0.259856	0.0796621	0.0868588	0.0872968	0.0841129	0.0789562	0.113747	0.0733881	0.0675058	0.0883146	0.0950298	0.115362	0.0985788	0.127359	0.129912	0.176213	0.167809	0.21813	0.201109	0.178944	0.192188	0.247429	0.259688	0.252676	0.278932
557	0.0878297	0.0933655	0.0927491	0.093674	0.0830855	0.0910413	0.0599423	0.0683408	0.089882	0.0904106	0.0875614	0.0969696	0.124119	0.1379	0.201131	0.174123	0.170227	0.167554	0.189609	0.194365	0.197522	0.235229	0.216171	0.258591	0.0791009	0.0857779	0.0868977	0.0841293	0.0783749	0.113916	0.0731929	0.0673979	0.0875827	0.0944375	0.114576	0.0978988	0.126897	0.129316	0.175631	0.167391	0.216974	0.200167	0.17834	0.191501	0.246011	0.258432	0.2517	0.277873
558	0.0872067	0.092818	0.0919169	0.0932833	0.0823063	0.0910825	0.0596086	0.0679537	0.0895458	0.0899925	0.0871427	0.0964363	0.123187	0.136942	0.199676	0.172887	0.169177	0.166559	0.188503	0.193233	0.195927	0.233542	0.214226	0.256331	0.0782964	0.0842986	0.0864357	0.0840934	0.0776039	0.114082	0.0725885	0.066916	0.0869703	0.0938139	0.11389	0.0972495	0.126369	0.128794	0.174499	0.166217	0.216031	0.199338	0.177056	0.190252	0.244282	0.256941	0.249948	0.276068
559	0.0865922	0.0922234	0.0910119	0.0928401	0.0813918	0.0910678	0.0592787	0.0676405	0.0889423	0.0893431	0.0866906	0.095849	0.122395	0.136072	0.198227	0.171627	0.168053	0.165503	0.187184	0.191909	0.194267	0.231765	0.212388	0.254141	0.0774201	0.0834148	0.0856252	0.083781	0.0768699	0.114317	0.071908	0.0663239	0.0863584	0.0931964	0.113157	0.0965546	0.125582	0.127998	0.173278	0.165036	0.214763	0.198216	0.175584	0.188758	0.24215	0.254988	0.248045	0.274101
560	0.0859459	0.0915913	0.0901137	0.0924126	0.0804427	0.0910713	0.0589657	0.0673751	0.0881048	0.0885379	0.0861308	0.0951776	0.121711	0.135243	0.196872	0.170442	0.166921	0.164426	0.185692	0.190436	0.192587	0.229924	0.210796	0.252165	0.076632	0.0826091	0.0845745	0.0832617	0.0761353	0.114556	0.0713315	0.0658048	0.0856882	0.0925746	0.112305	0.0957779	0.124592	0.126943	0.172044	0.16394	0.213101	0.196759	0.174098	0.187175	0.239792	0.252776	0.246025	0.271994
561	0.0850283	0.0908262	0.0891457	0.0919464	0.0797324	0.0913443	0.058331	0.0666009	0.0874411	0.0878936	0.0853495	0.0943298	0.120487	0.133946	0.195243	0.169076	0.165499	0.16301	0.184156	0.1889	0.190315	0.22746	0.208794	0.249738	0.075702	0.0810567	0.0838334	0.0829303	0.0750868	0.114584	0.0709924	0.0655631	0.0849201	0.0918801	0.11125	0.0948631	0.123755	0.126026	0.170546	0.162431	0.21139	0.19525	0.172551	0.185575	0.237727	0.251029	0.243361	0.269243
562	0.0840017	0.0898779	0.0880005	0.091354	0.0789194	0.0916178	0.0579252	0.0661067	0.0866644	0.0871429	0.0845238	0.0934216	0.119228	0.132535	0.193423	0.167555	0.164118	0.161692	0.182348	0.187087	0.188191	0.22514	0.206464	0.246989	0.0747758	0.079608	0.0828767	0.0825527	0.0738817	0.114513	0.0704115	0.0651255	0.0840407	0.0910899	0.110333	0.0941702	0.122461	0.124649	0.169056	0.160977	0.209428	0.193551	0.170846	0.183798	0.235283	0.248895	0.24084	0.266576
563	0.0829693	0.0888743	0.0867533	0.0906787	0.0778051	0.0916956	0.0576676	0.0658094	0.0857619	0.0862595	0.0836997	0.0924605	0.117968	0.13105	0.191399	0.165833	0.162639	0.160278	0.180351	0.18509	0.186095	0.222835	0.203953	0.24403	0.0738257	0.0783572	0.0816287	0.0820123	0.0726098	0.114455	0.0695941	0.0644852	0.0830111	0.0901054	0.109324	0.0933992	0.120936	0.123033	0.167432	0.159451	0.207317	0.191715	0.168962	0.181815	0.232417	0.246281	0.238361	0.263911
564	0.0820187	0.0880437	0.0855797	0.0900383	0.0762495	0.0914043	0.0571613	0.0651993	0.0848314	0.0853164	0.0828641	0.0914061	0.116535	0.129397	0.189128	0.163836	0.160696	0.158263	0.178404	0.183158	0.183477	0.219971	0.201484	0.240999	0.0727547	0.0772268	0.0802114	0.0812265	0.0713513	0.11454	0.068793	0.0638663	0.0817869	0.0887988	0.107697	0.0919077	0.119817	0.121806	0.165321	0.157439	0.205289	0.189873	0.166909	0.179647	0.229388	0.243459	0.235372	0.260757
565	0.0808493	0.0870059	0.084335	0.0894219	0.0749206	0.0912771	0.0566002	0.0645457	0.08363	0.0841551	0.082035	0.0904238	0.11499	0.127674	0.186594	0.161641	0.158921	0.15656	0.176347	0.181096	0.180686	0.216999	0.198779	0.237715	0.0714476	0.0759051	0.0788702	0.0805481	0.0701753	0.114679	0.0680452	0.0632655	0.0807353	0.0877809	0.106372	0.0907802	0.118275	0.120225	0.163294	0.155581	0.202898	0.187836	0.164667	0.177316	0.226139	0.240536	0.232149	0.257405
566	0.0795403	0.0858186	0.0829325	0.0887128	0.073653	0.0912426	0.05607	0.0639327	0.0824442	0.0829687	0.0810809	0.0893333	0.113407	0.125943	0.184022	0.159438	0.157137	0.154902	0.174039	0.178766	0.177948	0.214049	0.195869	0.234211	0.0704525	0.0746578	0.0775063	0.0798734	0.0689612	0.114794	0.0671922	0.0625765	0.0796555	0.0867895	0.105145	0.0898288	0.116551	0.118492	0.161324	0.153762	0.200198	0.185565	0.1623	0.174843	0.222795	0.237535	0.228803	0.253903
567	0.0782659	0.0846494	0.0813448	0.087811	0.0721031	0.0910926	0.055592	0.0633631	0.0816101	0.0819895	0.0798909	0.0879342	0.11187	0.124258	0.181644	0.157399	0.155023	0.152796	0.171396	0.176097	0.175397	0.211128	0.192884	0.230587	0.0694889	0.0735927	0.0759528	0.0790144	0.0675467	0.114808	0.0660761	0.0617013	0.0782526	0.0853971	0.103554	0.0885569	0.115107	0.116996	0.159212	0.151684	0.197395	0.183093	0.159887	0.172258	0.219503	0.234444	0.225403	0.250243
568	0.07695	0.0834246	0.07997	0.0871334	0.0707574	0.0911256	0.0547412	0.0624382	0.0804204	0.0808174	0.0789497	0.0868271	0.110474	0.12261	0.179053	0.155174	0.153196	0.151015	0.168865	0.173468	0.172532	0.207938	0.190004	0.226954	0.06807	0.0723153	0.0744946	0.0783387	0.0659756	0.114674	0.065219	0.0609986	0.077045	0.0842149	0.102	0.0872441	0.113465	0.115223	0.156917	0.149548	0.194625	0.180659	0.157385	0.169684	0.216176	0.231321	0.221892	0.246451
569	0.0756132	0.0821857	0.0785687	0.0864127	0.0694504	0.0911281	0.05385	0.0614506	0.0790812	0.0795222	0.078073	0.0858022	0.108992	0.120862	0.176376	0.152857	0.15134	0.149208	0.166305	0.170839	0.169413	0.204516	0.18701	0.223186	0.0668043	0.0713273	0.0731014	0.077706	0.0644624	0.114552	0.0643986	0.060308	0.07595	0.0831495	0.100492	0.0859457	0.111755	0.113388	0.154498	0.147291	0.191993	0.178349	0.154951	0.167189	0.212567	0.227896	0.218267	0.24255
570	0.0743053	0.0809954	0.0769518	0.0854356	0.0680322	0.0909603	0.0532479	0.0607041	0.0778616	0.0782337	0.0770584	0.084626	0.107264	0.118939	0.173784	0.15059	0.14918	0.147068	0.163583	0.168144	0.166273	0.201047	0.183776	0.219235	0.0657171	0.0706631	0.0717003	0.0769608	0.0631605	0.114575	0.0634338	0.0595199	0.0748013	0.082023	0.0990018	0.084703	0.110154	0.111729	0.152049	0.144903	0.1895	0.176151	0.152681	0.164778	0.208618	0.224086	0.214585	0.238613
571	0.0731605	0.0799641	0.0756229	0.084711	0.0669001	0.0911648	0.0527267	0.0600653	0.0766578	0.0769886	0.076096	0.0835379	0.105637	0.117123	0.171275	0.148452	0.147255	0.14525	0.161005	0.165541	0.16372	0.198135	0.180889	0.215539	0.0646824	0.0697281	0.0702488	0.0762237	0.061857	0.114632	0.0629119	0.0591767	0.0734705	0.080765	0.0976264	0.083664	0.108639	0.110091	0.149722	0.142755	0.18674	0.173751	0.15029	0.162274	0.205186	0.220808	0.211146	0.234907
572	0.0721009	0.0789691	0.0742624	0.0839121	0.0657585	0.0913431	0.0522549	0.0594709	0.0754933	0.0758583	0.075187	0.0824634	0.104002	0.115259	0.16877	0.146276	0.145423	0.143468	0.158451	0.162959	0.161066	0.19512	0.178132	0.211968	0.0635742	0.0687439	0.0688563	0.0755222	0.0605498	0.114637	0.0621821	0.0586331	0.0722514	0.0795614	0.0962163	0.0825633	0.107096	0.108455	0.147444	0.140629	0.184073	0.17141	0.147834	0.159723	0.201817	0.2176	0.207887	0.231377
573	0.0710448	0.0779339	0.0727231	0.082904	0.064405	0.0912133	0.05178	0.058868	0.074414	0.0748608	0.0742876	0.0813479	0.102382	0.113379	0.166285	0.144051	0.143586	0.141574	0.155863	0.160366	0.15802	0.191739	0.175382	0.208454	0.0624966	0.0678141	0.0676012	0.0748822	0.0592687	0.114574	0.060998	0.0576342	0.0713078	0.0785458	0.094724	0.0812919	0.105511	0.106847	0.145214	0.138455	0.181698	0.169292	0.145442	0.157254	0.198329	0.214246	0.204746	0.227965
574	0.0699152	0.0769111	0.0713509	0.082103	0.0628336	0.0907576	0.051134	0.0581889	0.0735368	0.0738998	0.073236	0.0801924	0.101252	0.112119	0.164134	0.142227	0.141828	0.139861	0.153379	0.15781	0.155381	0.188825	0.17287	0.205194	0.0615634	0.067026	0.0665044	0.0743737	0.0580951	0.114572	0.0601941	0.0569549	0.0704999	0.0777503	0.0933738	0.0801485	0.104153	0.105409	0.143265	0.136614	0.179376	0.167311	0.143455	0.155221	0.195448	0.211355	0.201709	0.224673
575	0.0687926	0.075916	0.0701523	0.081407	0.0617072	0.0907071	0.0505993	0.0576052	0.0726385	0.0729311	0.0722939	0.0791679	0.100012	0.110742	0.161875	0.140312	0.140233	0.138276	0.15113	0.15554	0.152979	0.186135	0.170395	0.202021	0.0605192	0.0663676	0.0653506	0.073751	0.0570118	0.114643	0.0596098	0.0565125	0.0696071	0.0769071	0.0920714	0.0790544	0.102835	0.103986	0.1414	0.134853	0.176973	0.165218	0.141426	0.153106	0.192548	0.208453	0.198757	0.221443
576	0.0677272	0.0749427	0.0690898	0.0807643	0.061033	0.09109	0.0502385	0.0571386	0.0716918	0.0719933	0.0715665	0.078323	0.0985132	0.109057	0.159504	0.138258	0.138771	0.136774	0.149087	0.153535	0.15074	0.183572	0.167962	0.19892	0.0596611	0.0656854	0.0641497	0.0730317	0.055957	0.114689	0.0590694	0.0561353	0.0686021	0.0759589	0.0907848	0.0779986	0.101512	0.102576	0.139553	0.133088	0.174551	0.163047	0.139302	0.150863	0.189557	0.205517	0.19591	0.218303
577	0.0667442	0.0739415	0.0680532	0.0801765	0.0598907	0.0909646	0.0498466	0.0566157	0.0709375	0.0712732	0.0710173	0.0775828	0.0971602	0.10756	0.15762	0.136603	0.137222	0.135303	0.146962	0.151362	0.148723	0.181226	0.165895	0.196096	0.059001	0.064806	0.0632436	0.0726289	0.0547446	0.114362	0.0582883	0.0554335	0.0677271	0.0751357	0.0895242	0.0770361	0.100343	0.101412	0.137811	0.131427	0.172472	0.161243	0.137563	0.149116	0.187189	0.203186	0.193245	0.215393
578	0.065799	0.0729882	0.0670198	0.0795688	0.0587296	0.0907112	0.0493645	0.0560469	0.0701968	0.0704975	0.0702898	0.076675	0.0959399	0.106127	0.155845	0.135079	0.135816	0.133929	0.145018	0.149421	0.146579	0.178743	0.163869	0.193396	0.0581573	0.0641676	0.0623544	0.0721501	0.053802	0.114392	0.0574961	0.0547614	0.0668192	0.0742084	0.0885579	0.0763182	0.0990871	0.100107	0.136195	0.129899	0.170554	0.159544	0.135877	0.147373	0.184802	0.200784	0.19086	0.212821
579	0.0648999	0.0721261	0.0660211	0.0789428	0.0577707	0.09058	0.048879	0.0555214	0.0694744	0.0697048	0.0694375	0.0757029	0.0948389	0.104789	0.154118	0.133605	0.13454	0.132611	0.143245	0.147683	0.144371	0.176247	0.161898	0.190839	0.0573516	0.0636403	0.0614081	0.0715358	0.053124	0.114706	0.056864	0.0542782	0.0659483	0.0732811	0.08776	0.0757091	0.0977812	0.0986979	0.134605	0.128423	0.168768	0.157932	0.134172	0.145564	0.182292	0.198237	0.188697	0.210489
580	0.0640873	0.0713846	0.0651401	0.0783537	0.0571908	0.0908502	0.0486073	0.0552112	0.0688852	0.0691402	0.0688055	0.075051	0.0938107	0.103651	0.152543	0.132179	0.133234	0.131236	0.141459	0.145848	0.142459	0.174205	0.160201	0.188556	0.0566661	0.063053	0.0604291	0.0709095	0.0524229	0.114692	0.0565793	0.054071	0.0653336	0.0726834	0.0867121	0.0748495	0.0966426	0.0974997	0.132838	0.126827	0.167156	0.156508	0.132503	0.143844	0.179852	0.19583	0.186569	0.20813
581	0.0634023	0.0707511	0.0643046	0.0778929	0.0565139	0.0910085	0.0483398	0.0548555	0.0681126	0.0684166	0.068275	0.0744202	0.0928298	0.102564	0.150704	0.130553	0.132022	0.130044	0.139871	0.144217	0.140782	0.172289	0.158687	0.186517	0.0561333	0.0626904	0.0595135	0.0703963	0.051663	0.114696	0.0559533	0.0535975	0.0648505	0.0721934	0.0857104	0.0739876	0.0958198	0.0966307	0.131294	0.12539	0.165689	0.155269	0.130883	0.142176	0.178045	0.193969	0.184354	0.205729
582	0.0627411	0.0701395	0.0634883	0.0774471	0.05582	0.0910615	0.0480615	0.0544774	0.0673134	0.0676124	0.0678352	0.0738257	0.0919875	0.10158	0.148897	0.129001	0.130912	0.128987	0.138452	0.142778	0.139275	0.170535	0.157263	0.184589	0.0555321	0.0622216	0.0587497	0.0700188	0.0508915	0.11472	0.0552662	0.0530808	0.0644105	0.0717227	0.0848219	0.073235	0.0950339	0.0957996	0.129939	0.124093	0.164197	0.154008	0.129416	0.140672	0.176477	0.192316	0.182235	0.203477
583	0.0619759	0.0694575	0.0626866	0.0768508	0.055351	0.0911779	0.0478137	0.0541824	0.066798	0.0669711	0.0674751	0.0733568	0.0913791	0.100788	0.147632	0.127939	0.129875	0.127918	0.137092	0.141411	0.137839	0.16905	0.15584	0.182611	0.0547694	0.0614885	0.0581852	0.0697356	0.0501937	0.114679	0.0550926	0.0529763	0.0639141	0.0712032	0.0840542	0.0726634	0.0938897	0.0946033	0.12859	0.12282	0.16251	0.152487	0.128219	0.13946	0.174454	0.190288	0.180496	0.201625
584	0.0615015	0.0690033	0.0620168	0.0764286	0.0546275	0.091106	0.0475219	0.053757	0.0663597	0.0665119	0.0668923	0.0727052	0.0905177	0.0998245	0.146374	0.12686	0.128876	0.126899	0.135832	0.140119	0.136312	0.167371	0.154585	0.180857	0.0540763	0.0608856	0.0573927	0.0693197	0.049483	0.114685	0.0547734	0.0527243	0.0631404	0.0704114	0.0835717	0.0722961	0.092977	0.0936814	0.127365	0.121606	0.161208	0.151273	0.127032	0.138235	0.172715	0.188503	0.178903	0.199902
585	0.0610608	0.068527	0.0614371	0.0760751	0.0539974	0.091079	0.0471745	0.0533446	0.0660177	0.0661915	0.066423	0.0721392	0.0895427	0.0987696	0.145071	0.125745	0.127953	0.125963	0.134666	0.138962	0.134908	0.165768	0.153189	0.179056	0.053643	0.0605066	0.0567294	0.0689936	0.0488132	0.11467	0.0543484	0.052389	0.0624324	0.0697197	0.0829535	0.0717551	0.0923525	0.0930129	0.126308	0.120544	0.160112	0.150235	0.12586	0.137002	0.171214	0.186944	0.177449	0.198314
586	0.0603745	0.0677929	0.0608748	0.0756498	0.0537487	0.0912864	0.0468157	0.0531048	0.0657355	0.0658833	0.0663114	0.0718675	0.0886938	0.0977915	0.14379	0.124672	0.127115	0.125101	0.133568	0.137974	0.133808	0.164517	0.151483	0.177023	0.0532774	0.0603027	0.056531	0.0689616	0.0482615	0.114603	0.0539639	0.0521138	0.0621223	0.0694595	0.081904	0.0708074	0.091911	0.0924402	0.125412	0.119676	0.158939	0.149151	0.124744	0.13582	0.169751	0.185462	0.176144	0.196902
587	0.059738	0.0672078	0.0602797	0.0752999	0.0529485	0.0911759	0.0467416	0.0529279	0.0649266	0.065092	0.0655826	0.071135	0.0880361	0.0970144	0.142738	0.12372	0.126121	0.124084	0.132496	0.137051	0.132622	0.163122	0.150514	0.175603	0.052784	0.0599979	0.0562173	0.0688699	0.0479075	0.114846	0.0535878	0.0517881	0.0618845	0.0691098	0.0813745	0.0703685	0.0913362	0.0918555	0.124463	0.118697	0.15773	0.148122	0.123597	0.134687	0.168129	0.18385	0.174937	0.195671
588	0.0592114	0.0667658	0.0597516	0.0749696	0.0522538	0.0910642	0.0465532	0.0526589	0.0643407	0.0644939	0.0649869	0.0705301	0.0872871	0.0961668	0.141679	0.122823	0.125217	0.123151	0.131469	0.136119	0.131468	0.161791	0.149729	0.174387	0.0524353	0.0596497	0.0557117	0.0686612	0.0476189	0.115086	0.0532823	0.0515435	0.0615777	0.0687233	0.0811362	0.0701897	0.0906036	0.0911448	0.123589	0.117695	0.156598	0.147174	0.122609	0.133691	0.166681	0.182383	0.173838	0.194583
589	0.0587805	0.0663918	0.0593388	0.074642	0.0520266	0.0911436	0.0460849	0.0522728	0.0643455	0.0644295	0.0649306	0.0703659	0.0864109	0.0952192	0.140519	0.121961	0.124521	0.122422	0.130509	0.135179	0.130423	0.160632	0.148687	0.173024	0.0520247	0.0593948	0.0550639	0.0683423	0.0472408	0.115089	0.0530892	0.0514516	0.0611509	0.0683546	0.0808684	0.0699536	0.0897793	0.0902954	0.122883	0.116789	0.155587	0.146279	0.121815	0.132822	0.165561	0.181206	0.172838	0.193573
590	0.0582832	0.0659087	0.0589123	0.074458	0.051497	0.0911024	0.0459633	0.0521205	0.0640118	0.0641109	0.0645183	0.0699303	0.0861721	0.094949	0.139676	0.121313	0.123718	0.121595	0.129624	0.134418	0.129312	0.15931	0.147563	0.171575	0.0515146	0.0594788	0.054528	0.0679996	0.0465379	0.114908	0.0530312	0.0514224	0.0607262	0.067918	0.0801944	0.0693565	0.0890886	0.0895351	0.122305	0.116145	0.154527	0.145262	0.120758	0.131775	0.164331	0.180034	0.171853	0.192478
591	0.0578572	0.0655061	0.0586192	0.0743364	0.0509884	0.0909394	0.0458157	0.0519311	0.0636417	0.0637191	0.0642133	0.069554	0.0859593	0.0946922	0.138823	0.120653	0.122997	0.120845	0.128818	0.13379	0.128364	0.158179	0.146597	0.170264	0.0510557	0.0592288	0.0540941	0.0677179	0.0459762	0.114869	0.0528175	0.0512264	0.0604106	0.0675843	0.0797647	0.0689446	0.088482	0.0888963	0.121671	0.115418	0.153558	0.144292	0.119866	0.130828	0.163196	0.17893	0.171029	0.191562
592	0.0574789	0.065169	0.05839	0.0741662	0.0505989	0.0907293	0.0455542	0.051674	0.0633887	0.0633844	0.0641228	0.0693159	0.0854771	0.0941327	0.137895	0.119974	0.122405	0.120224	0.128049	0.133197	0.127571	0.157261	0.145852	0.169173	0.0506898	0.0588299	0.0537366	0.0675134	0.0457166	0.115039	0.0524361	0.0508877	0.0601591	0.0673353	0.0796685	0.0688069	0.087915	0.0883543	0.12098	0.114562	0.152705	0.143437	0.119255	0.130077	0.162246	0.177966	0.170349	0.190838
593	0.0568142	0.0645107	0.0577464	0.0737188	0.05008	0.0907089	0.0455166	0.0517031	0.0632441	0.0632179	0.0638197	0.0689132	0.0848054	0.093366	0.137263	0.119689	0.121819	0.119634	0.127165	0.132398	0.126487	0.156022	0.145139	0.168192	0.0505032	0.0587295	0.0533969	0.0672954	0.0455259	0.115126	0.0523217	0.05085	0.0596438	0.0668259	0.0791314	0.0683389	0.0873052	0.0877682	0.120541	0.114007	0.151803	0.142603	0.118591	0.129382	0.161489	0.177341	0.169509	0.189916
594	0.0564672	0.0641282	0.0573662	0.0734296	0.0497717	0.0905707	0.0454798	0.0517016	0.0630621	0.0630227	0.0636535	0.0686412	0.0841429	0.0926527	0.136375	0.119035	0.121041	0.118908	0.126502	0.13174	0.125812	0.1552	0.144453	0.167284	0.0501403	0.0583162	0.0531228	0.0671553	0.0452505	0.115051	0.0521324	0.0507594	0.0592803	0.0664476	0.0786511	0.0678836	0.0869803	0.0874118	0.119974	0.113413	0.151175	0.142104	0.118026	0.128792	0.160459	0.176375	0.168863	0.189191
595	0.056395	0.0640202	0.0572356	0.0733042	0.0496454	0.0904148	0.0453869	0.0515828	0.0627799	0.0627312	0.0635987	0.0684611	0.0835829	0.0920855	0.135352	0.118129	0.120297	0.11822	0.126004	0.131166	0.125472	0.154715	0.143854	0.166484	0.0497402	0.0578864	0.0528948	0.0670515	0.0449038	0.114883	0.0518934	0.0506031	0.0591445	0.066301	0.0783065	0.0675062	0.0867832	0.0871408	0.119304	0.112808	0.150612	0.14174	0.117541	0.12824	0.159324	0.1752	0.168346	0.188587
596	0.0561059	0.0637829	0.0568766	0.0730569	0.0494189	0.0906364	0.0452635	0.0513828	0.06238	0.0623447	0.0633884	0.0681078	0.0831563	0.0916479	0.134803	0.117715	0.120169	0.118026	0.125326	0.130335	0.124861	0.153918	0.143478	0.165902	0.0494696	0.0577529	0.0526489	0.0668473	0.0446412	0.114828	0.0518663	0.0505789	0.0591102	0.0663243	0.0779462	0.067128	0.0861846	0.0864934	0.118833	0.112456	0.149497	0.140912	0.117012	0.127574	0.15875	0.174552	0.1676	0.187703
597	0.0558009	0.0635181	0.0564906	0.0727877	0.0491952	0.0906173	0.0453336	0.051404	0.0623061	0.0622382	0.0630123	0.0677215	0.0828272	0.0912322	0.134204	0.117285	0.119861	0.117747	0.124728	0.129582	0.124152	0.153058	0.142921	0.165183	0.0493174	0.0574657	0.0522857	0.0665826	0.0443853	0.114799	0.0517011	0.0504073	0.0588277	0.0660207	0.0777988	0.0669573	0.0857656	0.085986	0.1182	0.111959	0.148651	0.140271	0.116689	0.127144	0.157962	0.173643	0.166861	0.186864
598	0.055504	0.0632304	0.056163	0.0725945	0.0488906	0.0904347	0.0454225	0.0514932	0.0623641	0.0622317	0.0626422	0.0673674	0.0825767	0.0909133	0.133438	0.116692	0.119335	0.117314	0.124183	0.128933	0.123364	0.152195	0.14232	0.164459	0.0490161	0.0570944	0.0519043	0.0663385	0.0440447	0.114737	0.051435	0.0501308	0.0584156	0.0655518	0.0776848	0.066837	0.0853712	0.0855066	0.117587	0.111426	0.148014	0.139781	0.116348	0.126738	0.157129	0.172654	0.166197	0.186103
599	0.05519	0.0629102	0.0559446	0.0725663	0.0484092	0.0904058	0.0452296	0.051345	0.0621439	0.0619616	0.0625095	0.0670911	0.0823687	0.0907902	0.132545	0.115928	0.118814	0.116826	0.123576	0.128303	0.122524	0.151364	0.141968	0.163992	0.0486827	0.0566683	0.0516688	0.0662117	0.043566	0.114615	0.0512372	0.0499062	0.0581662	0.0653207	0.0773238	0.0665119	0.08465	0.0847773	0.117305	0.111103	0.14723	0.139182	0.115631	0.125965	0.156691	0.172048	0.165609	0.185353
600	0.0547597	0.0625617	0.0557588	0.0725381	0.0482269	0.0904653	0.0449719	0.0511671	0.0619016	0.0617012	0.0624388	0.0668839	0.0819305	0.0903395	0.131855	0.115339	0.118223	0.116257	0.122897	0.127629	0.122004	0.150759	0.141326	0.163176	0.0483782	0.055972	0.05147	0.0661997	0.0435522	0.11477	0.051054	0.0497289	0.0580022	0.0652502	0.0772734	0.0664291	0.0842321	0.0843658	0.116711	0.11053	0.14641	0.138518	0.114886	0.125074	0.156073	0.171306	0.164835	0.184429
601	0.0543796	0.0622616	0.0553351	0.0722542	0.0481643	0.0905763	0.0448263	0.05103	0.0615775	0.0613847	0.0621855	0.0665937	0.0815042	0.0898458	0.131259	0.114866	0.11756	0.115615	0.122027	0.12675	0.121406	0.149981	0.140484	0.162097	0.0479643	0.0554428	0.0510601	0.0659766	0.0435387	0.114901	0.0509448	0.04963	0.057659	0.0649933	0.0770784	0.066199	0.0838851	0.0840206	0.116015	0.109897	0.145618	0.137845	0.114194	0.124217	0.155156	0.170326	0.164088	0.183502
602	0.0541757	0.0620427	0.0545532	0.0716186	0.0479638	0.0906959	0.0448469	0.0509323	0.061121	0.0609509	0.0616545	0.0661331	0.0812642	0.0895584	0.130594	0.114367	0.116852	0.114924	0.12091	0.125599	0.120386	0.148721	0.139645	0.160989	0.0476202	0.0551118	0.0503465	0.065371	0.0430568	0.114707	0.0509265	0.0496065	0.057004	0.0643504	0.0763814	0.0655394	0.083335	0.0834543	0.115491	0.109419	0.14488	0.137184	0.11354	0.123473	0.153981	0.169138	0.163531	0.182698
603	0.0538213	0.0616581	0.0541547	0.0713379	0.0476607	0.0907793	0.0444982	0.0506114	0.060759	0.060636	0.0615605	0.0658615	0.0804925	0.088691	0.129912	0.113735	0.116198	0.114231	0.119861	0.124608	0.119672	0.147707	0.138936	0.160098	0.0472904	0.0544742	0.0501326	0.0652779	0.0426343	0.114505	0.0507406	0.0495041	0.0567517	0.0641287	0.0763036	0.0655274	0.0830049	0.0830701	0.114893	0.108816	0.144047	0.136352	0.112685	0.122621	0.152887	0.167993	0.162641	0.18159
604	0.0534312	0.0612329	0.0539185	0.0712026	0.0472881	0.0908232	0.0441747	0.0503355	0.0604729	0.0603476	0.0614012	0.0655799	0.0797905	0.0879676	0.129069	0.113	0.115518	0.113506	0.118811	0.123582	0.118826	0.146486	0.138123	0.159078	0.0468986	0.0538673	0.0498444	0.0650988	0.0423637	0.114454	0.0504669	0.0493079	0.0564615	0.0638961	0.0759699	0.0652409	0.0823071	0.0822773	0.114195	0.108113	0.143076	0.135419	0.11183	0.121787	0.151818	0.166837	0.161455	0.180151
605	0.0530619	0.0608391	0.0536246	0.0710256	0.046895	0.090835	0.0440937	0.0502265	0.0602145	0.0600232	0.0608982	0.0651528	0.079411	0.0876685	0.128016	0.112196	0.114765	0.112735	0.117645	0.122349	0.117632	0.144876	0.137104	0.157739	0.0464731	0.0533182	0.0492131	0.0645571	0.0421397	0.1145	0.0501872	0.0490464	0.055888	0.0634017	0.0750248	0.0643129	0.0810904	0.0809613	0.113405	0.10734	0.141961	0.134453	0.111021	0.120966	0.150677	0.165605	0.160124	0.178499
606	0.0525422	0.0603538	0.0532692	0.0708868	0.046597	0.0908442	0.0439186	0.0499774	0.0599108	0.0597403	0.0605049	0.0646771	0.078482	0.0866914	0.126933	0.111324	0.114006	0.111971	0.116206	0.12089	0.116637	0.14358	0.136176	0.15637	0.0459804	0.0527137	0.0489833	0.0644438	0.0413905	0.114034	0.0499398	0.0488211	0.0554494	0.0630466	0.0747592	0.0640988	0.0804474	0.0803534	0.112563	0.106458	0.140713	0.133452	0.109804	0.119718	0.149353	0.164278	0.158977	0.177016
607	0.051982	0.0598226	0.0525407	0.0704131	0.0461539	0.0907789	0.0435809	0.0496163	0.0596341	0.0594453	0.0601147	0.0642226	0.0777809	0.085905	0.125968	0.110569	0.113258	0.111213	0.11455	0.119264	0.11549	0.142139	0.135121	0.154858	0.0453177	0.0522184	0.048588	0.0642123	0.0407374	0.113742	0.0496481	0.0486098	0.0550074	0.0626472	0.0743015	0.0637496	0.0798269	0.0798338	0.111761	0.105643	0.139628	0.132583	0.1087	0.118542	0.147927	0.162828	0.15791	0.175651
608	0.0514438	0.0592797	0.0515909	0.0697051	0.0455544	0.0906454	0.0431999	0.0492601	0.0593113	0.0590515	0.0597185	0.0637972	0.0774129	0.0854453	0.125017	0.109841	0.11251	0.110439	0.112834	0.117583	0.114147	0.140477	0.133951	0.153255	0.0448228	0.0518456	0.0478995	0.0637183	0.0403642	0.11378	0.0492892	0.0483819	0.0545346	0.0621715	0.0734569	0.0630585	0.0790247	0.07912	0.110917	0.104849	0.138682	0.131793	0.107742	0.117494	0.146451	0.161256	0.156789	0.174274
609	0.0509684	0.058765	0.051237	0.0695292	0.0450809	0.0905548	0.0432051	0.0492115	0.0586241	0.0583691	0.0594549	0.0633348	0.0766362	0.084523	0.123583	0.108652	0.111729	0.109605	0.111363	0.116043	0.112911	0.138966	0.132955	0.151834	0.0445426	0.0515413	0.0472882	0.0632656	0.039972	0.113696	0.0488883	0.0480764	0.05416	0.0617945	0.0728304	0.0625749	0.0781855	0.0782412	0.109662	0.103702	0.137403	0.130712	0.106284	0.116021	0.144935	0.159568	0.155364	0.172591
610	0.0502363	0.0580619	0.0507624	0.069205	0.0445176	0.0904141	0.0430495	0.0489221	0.0580557	0.057787	0.0588607	0.0627014	0.0758461	0.0836631	0.122178	0.107362	0.110618	0.108526	0.109913	0.114498	0.111697	0.137363	0.131976	0.150378	0.0441045	0.0511259	0.0467778	0.0628983	0.0393013	0.113403	0.0485383	0.0477911	0.0534491	0.0610879	0.0721333	0.0619909	0.0774682	0.0774591	0.108411	0.102611	0.136169	0.129653	0.105035	0.114707	0.143394	0.157923	0.153982	0.170925
611	0.0494524	0.0573543	0.0501318	0.0687392	0.0438906	0.0902553	0.042701	0.0484275	0.0576513	0.0573413	0.0581724	0.0620712	0.075156	0.0829227	0.12087	0.106099	0.109416	0.107412	0.108479	0.112938	0.110533	0.135763	0.130933	0.148855	0.0435758	0.0505314	0.0462679	0.0625522	0.0385905	0.113095	0.0482017	0.0475231	0.052665	0.060326	0.0713927	0.0613697	0.0767907	0.0767401	0.107218	0.101654	0.134929	0.128606	0.104009	0.113587	0.141876	0.156287	0.152586	0.169191
612	0.049145	0.057075	0.0496527	0.068491	0.0433545	0.0901803	0.0423997	0.0480918	0.0572258	0.0568788	0.0580473	0.0618176	0.0745767	0.0821463	0.119516	0.104911	0.108704	0.106725	0.10717	0.11143	0.109499	0.134447	0.129771	0.14733	0.0430371	0.0498263	0.0455575	0.0620773	0.038409	0.113176	0.0477628	0.0472173	0.0524971	0.060209	0.0707879	0.0609649	0.075918	0.0758788	0.105968	0.100756	0.133425	0.127406	0.102861	0.112412	0.140468	0.154527	0.150908	0.167096
613	0.0487377	0.05664	0.0491944	0.0682298	0.0428435	0.0902183	0.0421767	0.0477851	0.0568458	0.0564479	0.0576642	0.0613173	0.0736522	0.0811298	0.118251	0.103751	0.107898	0.105899	0.105852	0.109905	0.108224	0.132854	0.128773	0.145851	0.0425463	0.0494932	0.0450852	0.061723	0.0378873	0.113101	0.0474601	0.0469814	0.0520675	0.0598043	0.0701499	0.0605085	0.0749546	0.0748761	0.104832	0.0999276	0.132131	0.126311	0.101861	0.111422	0.138977	0.152745	0.149199	0.165086
614	0.0482688	0.056134	0.0486605	0.0678738	0.0423318	0.0902941	0.0419839	0.0474952	0.0564682	0.0560109	0.0571439	0.0607191	0.0725172	0.079946	0.11698	0.102568	0.106974	0.104966	0.104511	0.108355	0.106965	0.131277	0.127857	0.144435	0.0421886	0.0493313	0.0445944	0.0613469	0.0372055	0.112949	0.047201	0.0467377	0.0515782	0.0593307	0.0694618	0.0600237	0.0739875	0.0738577	0.103665	0.0990326	0.130957	0.125289	0.100849	0.110427	0.137434	0.150969	0.147679	0.163312
615	0.0479065	0.0557818	0.0479755	0.0673902	0.0418076	0.0903197	0.0417598	0.0472318	0.0560332	0.0555221	0.0568143	0.0603337	0.071506	0.0787983	0.11559	0.101335	0.106069	0.10412	0.103199	0.106827	0.106084	0.130165	0.126861	0.143075	0.0419255	0.0491494	0.043736	0.0607629	0.0368008	0.112954	0.0468325	0.0463879	0.051444	0.059237	0.0687698	0.0596067	0.0731175	0.0729874	0.10228	0.0979339	0.129666	0.124223	0.0996095	0.109179	0.135956	0.149238	0.146457	0.16177
616	0.0473173	0.0552092	0.0471948	0.0668147	0.0413183	0.090441	0.0416773	0.0470193	0.055558	0.055036	0.0562833	0.0597383	0.0709158	0.0780982	0.114438	0.100232	0.105273	0.103384	0.102183	0.105662	0.105043	0.128899	0.125903	0.141717	0.0416172	0.0487489	0.0432685	0.060447	0.0365063	0.113059	0.046608	0.0461605	0.0510129	0.0588544	0.0682972	0.0592526	0.0725153	0.0722944	0.100982	0.0968479	0.128327	0.123016	0.0985533	0.108115	0.134749	0.14785	0.144765	0.159878
617	0.0468248	0.0546989	0.0466299	0.0664258	0.0409097	0.0906067	0.0414604	0.0466788	0.0551571	0.0546377	0.0558249	0.059229	0.0704253	0.0775016	0.113421	0.0993009	0.104376	0.102542	0.101162	0.104566	0.103993	0.1276	0.125145	0.140529	0.0413604	0.048594	0.0429842	0.060324	0.0361486	0.113116	0.0464129	0.0460167	0.0505947	0.0584754	0.0677599	0.0588116	0.0719539	0.0716734	0.0998282	0.0958693	0.127076	0.1219	0.0974746	0.107052	0.133605	0.146543	0.143132	0.158067
618	0.0466381	0.0544551	0.0464377	0.0663638	0.0405833	0.0907472	0.0409912	0.0461598	0.0549024	0.0543674	0.0556149	0.0590063	0.0697365	0.0766866	0.112419	0.0985129	0.103334	0.101535	0.0999361	0.103327	0.103099	0.126438	0.124615	0.139568	0.0410659	0.048601	0.0425995	0.06021	0.0356547	0.113059	0.0461291	0.0458632	0.0504385	0.0583391	0.0669846	0.0582275	0.071285	0.0710655	0.0988164	0.095022	0.126019	0.121046	0.0962853	0.105896	0.132387	0.14514	0.142023	0.156721
619	0.0461866	0.0540458	0.0461438	0.0662007	0.0401795	0.0908268	0.0410081	0.0460122	0.0546962	0.0541167	0.0551146	0.0585516	0.0689828	0.0758304	0.111485	0.0976608	0.102922	0.101063	0.0989716	0.102389	0.102222	0.125353	0.123878	0.138352	0.0404967	0.0481598	0.0420538	0.0597942	0.0353433	0.113178	0.0458021	0.0455269	0.0500494	0.0579703	0.0664682	0.0578534	0.070887	0.0706923	0.0978821	0.0941599	0.125116	0.12023	0.0957387	0.105267	0.131487	0.144161	0.140984	0.155519
620	0.0457997	0.0536739	0.0457201	0.065886	0.039859	0.0909021	0.0408212	0.0457398	0.0543923	0.0538003	0.05466	0.0581032	0.0682075	0.074963	0.110664	0.0968948	0.102489	0.100576	0.0981251	0.101628	0.101353	0.124325	0.123036	0.137139	0.0401893	0.0478656	0.0416211	0.0595055	0.0350193	0.113306	0.0455302	0.0452872	0.0496359	0.0575668	0.0660592	0.0575699	0.070521	0.0703197	0.0970172	0.0932727	0.124331	0.119464	0.0950605	0.104543	0.13047	0.143047	0.13992	0.154371
621	0.0455951	0.0534217	0.0452283	0.0654719	0.0396251	0.0909624	0.040328	0.0452894	0.0539649	0.0534096	0.0544024	0.0577752	0.0675577	0.0742341	0.109951	0.0962675	0.101797	0.099892	0.0973036	0.100933	0.100536	0.123374	0.122212	0.136079	0.0400947	0.047819	0.0413985	0.0594999	0.0345954	0.11335	0.0453664	0.0452573	0.04933	0.0572511	0.0656452	0.0572776	0.0700782	0.0698572	0.0962581	0.0924313	0.12363	0.118774	0.0940096	0.103537	0.129232	0.141654	0.138895	0.153325
622	0.0452388	0.0531177	0.0448551	0.0651556	0.0391205	0.0908246	0.0407374	0.0456172	0.0535726	0.0530388	0.054076	0.057377	0.0674745	0.0741364	0.109232	0.0956066	0.101521	0.0996449	0.0965187	0.100221	0.0999421	0.122629	0.121538	0.135076	0.0400607	0.0479096	0.0411445	0.0593899	0.0341845	0.113329	0.0453052	0.0452383	0.0490919	0.0569737	0.0652262	0.0569352	0.0697267	0.0695105	0.0957462	0.0918749	0.122988	0.118199	0.0934523	0.102961	0.128327	0.140665	0.13829	0.152723
623	0.0448029	0.0526935	0.0446933	0.0650824	0.0387425	0.0907889	0.0408887	0.0457197	0.0534584	0.0529349	0.0539825	0.0571982	0.0673573	0.0739421	0.108612	0.0950723	0.101101	0.0992235	0.0959595	0.0997318	0.0993849	0.121943	0.120986	0.134205	0.0397609	0.0477224	0.0408906	0.0592871	0.0339965	0.113551	0.0451955	0.0451806	0.0489123	0.0567425	0.0647599	0.0565615	0.0693964	0.069146	0.0953084	0.0914271	0.122386	0.117666	0.0929334	0.102413	0.127776	0.140046	0.137833	0.152201
624	0.044444	0.0523086	0.0445556	0.0650657	0.0385626	0.0909148	0.0405976	0.0454281	0.0535218	0.0530014	0.0540549	0.0572013	0.0670931	0.0735486	0.108195	0.0947635	0.100556	0.0986538	0.0955878	0.0994381	0.0988048	0.121255	0.120559	0.133498	0.0395634	0.0474431	0.040682	0.0592315	0.0339495	0.113936	0.0450486	0.045091	0.0487565	0.0565354	0.0643553	0.0562457	0.0690952	0.0687927	0.0949182	0.0910439	0.121889	0.117235	0.0923847	0.101841	0.127389	0.139591	0.137404	0.15166
625	0.0444576	0.0523922	0.0439098	0.0645289	0.0383808	0.0910649	0.0404671	0.0452454	0.053307	0.0527899	0.0538751	0.0570418	0.0669784	0.0733908	0.108129	0.0947723	0.100417	0.0985358	0.0951479	0.0990669	0.0982255	0.120554	0.120279	0.132954	0.0394933	0.0473106	0.0406012	0.0592231	0.0336592	0.114018	0.045036	0.0450404	0.048553	0.0562939	0.0642925	0.0561658	0.0688948	0.0686262	0.0946825	0.0907921	0.121674	0.117108	0.0920392	0.101475	0.126691	0.138842	0.136972	0.151216
626	0.0444287	0.0523435	0.0438721	0.0645586	0.0383022	0.0912053	0.0405351	0.0452931	0.0532059	0.0526847	0.0538909	0.0570446	0.0667561	0.0731093	0.107847	0.0945174	0.100328	0.0984321	0.0947838	0.0987882	0.0979639	0.120212	0.12004	0.132537	0.0390977	0.0470712	0.0405476	0.0593331	0.03354	0.114283	0.0449183	0.0449877	0.0485038	0.056158	0.0642773	0.0561807	0.0688125	0.0685426	0.0943126	0.0904115	0.121305	0.116798	0.0917509	0.101178	0.126437	0.138556	0.136716	0.150953
627	0.044299	0.0521616	0.0441244	0.0648817	0.0382196	0.0912911	0.0406248	0.0453748	0.053207	0.0526793	0.0539739	0.0570767	0.0665042	0.0727787	0.107418	0.094116	0.100176	0.098231	0.0944569	0.0985397	0.0978934	0.120101	0.119789	0.132122	0.0388224	0.0468171	0.0404318	0.0594072	0.0335523	0.114667	0.0447818	0.0449522	0.0485622	0.0561372	0.0642007	0.0561726	0.0687803	0.068468	0.0938759	0.0899927	0.120908	0.116443	0.0915592	0.100975	0.126289	0.138439	0.136485	0.150711
628	0.0441616	0.052089	0.0437955	0.0646968	0.0379634	0.0912914	0.0404633	0.0451603	0.0531574	0.0526286	0.0537876	0.0568461	0.0664228	0.0726329	0.107172	0.0939737	0.0999399	0.0979442	0.0940791	0.0981912	0.0976914	0.119876	0.119502	0.131571	0.0387503	0.0465682	0.0401858	0.0592209	0.0334804	0.114901	0.0448315	0.0449728	0.0485694	0.0561714	0.0640318	0.0560364	0.0686866	0.068334	0.0935904	0.0897702	0.120812	0.116411	0.0915437	0.100928	0.12552	0.137809	0.136019	0.150246
629	0.0441846	0.0521545	0.043674	0.0646103	0.0378498	0.0913772	0.0405513	0.0451884	0.0532629	0.052697	0.0536941	0.0567237	0.0663347	0.0725116	0.106979	0.0938492	0.0998079	0.0977471	0.0939187	0.0980406	0.0973984	0.119611	0.119338	0.131237	0.0386702	0.046066	0.0401371	0.0592461	0.033393	0.115145	0.0448114	0.0449946	0.0484326	0.0560403	0.0639508	0.0559797	0.0684757	0.0681654	0.0934266	0.0896122	0.120357	0.116037	0.0912089	0.100625	0.125125	0.137364	0.135865	0.150103
630	0.0442483	0.0522287	0.0436618	0.0646469	0.0377938	0.0915259	0.0406461	0.0452547	0.0532788	0.0526684	0.0536677	0.0566452	0.0662167	0.0723514	0.106593	0.0935231	0.0996274	0.0975204	0.0937394	0.0978782	0.0970274	0.119238	0.119149	0.130891	0.0384289	0.0456009	0.0401381	0.0593496	0.0332222	0.115327	0.0447564	0.045008	0.0481855	0.0557974	0.0639067	0.0559455	0.0683234	0.068008	0.0931981	0.0893137	0.11983	0.115603	0.0907957	0.100235	0.124937	0.137057	0.135686	0.149923
631	0.044185	0.0521587	0.0435307	0.0646948	0.0376484	0.0916515	0.0404632	0.0451005	0.0529971	0.0523692	0.0536177	0.056494	0.0660442	0.0720978	0.105848	0.0928807	0.0992422	0.0971386	0.0933072	0.0974835	0.0966024	0.118719	0.118781	0.130276	0.0381192	0.045176	0.0399948	0.0593318	0.0329441	0.115393	0.0447635	0.0450335	0.0479482	0.0555927	0.0637972	0.0558321	0.0683499	0.0678731	0.0927522	0.0887581	0.119554	0.115424	0.0905775	0.0999558	0.124576	0.136668	0.135118	0.149325
632	0.0439459	0.0518905	0.043383	0.0645671	0.0374171	0.0915653	0.0403526	0.0450505	0.0529034	0.0522686	0.053575	0.056403	0.0656034	0.0716369	0.105158	0.0923455	0.0989011	0.0968311	0.0930095	0.0971882	0.0961948	0.118255	0.118415	0.129691	0.0377377	0.0444116	0.0398712	0.0594066	0.0329099	0.115641	0.0449855	0.0452572	0.0481487	0.0557628	0.0635163	0.0555995	0.06811	0.0675668	0.0923361	0.0884177	0.118926	0.114872	0.0900914	0.0994385	0.123848	0.135886	0.134724	0.14892
633	0.0435969	0.0515269	0.0429902	0.0642246	0.0371468	0.0914929	0.0402615	0.0449608	0.0528682	0.0522219	0.0534022	0.0561968	0.0651246	0.0711475	0.104429	0.0918042	0.098437	0.0963484	0.0926461	0.0968208	0.0956759	0.1177	0.11791	0.128931	0.037298	0.0436085	0.0395805	0.059275	0.0328049	0.115814	0.0449221	0.0452031	0.0482183	0.0558009	0.0632549	0.0553893	0.0677184	0.0671332	0.0917896	0.0879223	0.118096	0.114147	0.0895202	0.0988459	0.123133	0.135064	0.134229	0.148356
634	0.0432033	0.0511418	0.0423028	0.0636991	0.0368705	0.0915322	0.0401553	0.0447764	0.0527448	0.0520729	0.0530704	0.0558053	0.0647018	0.0706743	0.103547	0.0911283	0.097734	0.095557	0.0920448	0.0962277	0.0949243	0.1169	0.117196	0.12788	0.0369039	0.042822	0.0391005	0.0588641	0.0324071	0.115717	0.0444171	0.0447407	0.0478507	0.0554463	0.0630694	0.0552348	0.0672867	0.066631	0.0910148	0.0870586	0.117188	0.113377	0.0889584	0.098253	0.122562	0.134336	0.133441	0.14742
635	0.0428175	0.050716	0.0417597	0.0631308	0.0365991	0.0913807	0.0401717	0.0448034	0.05245	0.051739	0.0528655	0.055489	0.0639901	0.069838	0.102469	0.0902847	0.096868	0.0946884	0.0911827	0.0953665	0.0938284	0.115714	0.116448	0.126727	0.0365375	0.0419974	0.0389618	0.058829	0.0317993	0.115361	0.0443116	0.0447554	0.0475618	0.0552017	0.0626147	0.0548632	0.0668481	0.0661511	0.0901558	0.0861801	0.116108	0.112343	0.0881551	0.0974173	0.121541	0.133169	0.132542	0.146412
636	0.042305	0.0501523	0.0412954	0.062644	0.0361811	0.0911679	0.0399498	0.0445949	0.0521452	0.0514023	0.0525735	0.055064	0.0631359	0.0689306	0.101005	0.089104	0.0958832	0.0937159	0.0902425	0.0944095	0.0926343	0.114348	0.11554	0.125429	0.0360447	0.0412437	0.0384228	0.0584308	0.031258	0.115063	0.0441445	0.0447039	0.0472527	0.0549077	0.0620176	0.0543307	0.0660262	0.0653068	0.0890486	0.0850278	0.114818	0.111155	0.0871269	0.0963508	0.120089	0.131541	0.131453	0.145232
637	0.0416618	0.0494698	0.040814	0.0622059	0.0355239	0.0908567	0.0395237	0.0441537	0.0518333	0.0510693	0.0521351	0.0544803	0.062207	0.0680069	0.0992412	0.0876702	0.094757	0.0925661	0.0892335	0.0933791	0.0914572	0.112938	0.114458	0.12397	0.0355506	0.0404945	0.0374901	0.0576557	0.030837	0.114872	0.0437867	0.0444158	0.0468824	0.0545043	0.0613917	0.0537424	0.0648508	0.0641157	0.0877042	0.0836032	0.113319	0.109829	0.0859267	0.0950977	0.118449	0.129655	0.130201	0.143868
638	0.0410455	0.0488403	0.0401408	0.0615635	0.0345257	0.0901392	0.0394709	0.0440878	0.0512955	0.0505013	0.0516722	0.0538399	0.0611785	0.0668082	0.0976419	0.0864271	0.0933616	0.0910602	0.0879305	0.0921033	0.0902789	0.111576	0.113318	0.122357	0.0350411	0.0396774	0.0371772	0.057461	0.0303115	0.114503	0.0435073	0.0441485	0.0464677	0.0540337	0.0608732	0.0533001	0.0638967	0.0631283	0.086368	0.0822497	0.111654	0.108253	0.0846729	0.093757	0.117274	0.128106	0.128956	0.14241
639	0.0404586	0.0482264	0.0394475	0.0608864	0.0338899	0.0896819	0.0392423	0.0438308	0.0508049	0.0500021	0.0511135	0.0531176	0.0601487	0.0656669	0.0959518	0.0850749	0.0918436	0.0894978	0.0865425	0.090696	0.0889747	0.110006	0.112096	0.120615	0.0343867	0.0390332	0.0365793	0.0569677	0.0297886	0.114084	0.0430357	0.0437843	0.0459752	0.0535207	0.0603323	0.0528867	0.0627844	0.0620341	0.0848566	0.0806971	0.109858	0.106531	0.0832489	0.0922397	0.115714	0.126215	0.127609	0.140853
640	0.0398115	0.0475128	0.0387416	0.060163	0.0335053	0.0894445	0.0389233	0.0434599	0.0503995	0.0495718	0.0505797	0.0524271	0.0590777	0.0645301	0.0940318	0.0835033	0.0902945	0.087942	0.0851218	0.0892262	0.0874914	0.108197	0.110873	0.118853	0.033768	0.0385212	0.0356866	0.0561681	0.0291938	0.113562	0.0425201	0.0434167	0.045416	0.0529437	0.0596299	0.052356	0.0614842	0.0607626	0.0832012	0.0790223	0.107873	0.104648	0.08174	0.0906345	0.113782	0.123956	0.126042	0.139088
641	0.0389473	0.0465264	0.037951	0.0592985	0.0327985	0.0889991	0.0389098	0.0433668	0.0499947	0.0490517	0.050284	0.0519482	0.0578407	0.0631388	0.09178	0.0816814	0.088786	0.0863401	0.0836502	0.087751	0.0858183	0.106237	0.109778	0.117226	0.0332206	0.0380228	0.0349266	0.0554816	0.0283725	0.112815	0.0423268	0.0432418	0.044831	0.0522599	0.0586147	0.0515311	0.0601259	0.0593448	0.0815369	0.077472	0.105594	0.102538	0.0803339	0.0891208	0.111935	0.121636	0.12413	0.136954
642	0.0379974	0.0455487	0.0371267	0.058449	0.0320415	0.0883773	0.0386292	0.0429978	0.0494619	0.0484602	0.0496475	0.051203	0.0564015	0.0616477	0.0895733	0.0798953	0.0872826	0.0848295	0.0821964	0.0862362	0.08418	0.104285	0.108448	0.115277	0.0324266	0.0372461	0.0341429	0.0547102	0.0278331	0.112245	0.0419609	0.0429575	0.0444486	0.0518189	0.0577596	0.0507997	0.0587566	0.0579928	0.0797791	0.0757403	0.103607	0.100605	0.0788174	0.087509	0.109964	0.119253	0.122552	0.135124
643	0.0371165	0.0446281	0.0362562	0.0575821	0.0313462	0.0877621	0.0382486	0.0425287	0.0488416	0.0478035	0.0489628	0.0504266	0.0551051	0.0603004	0.0875698	0.0782741	0.0857603	0.083318	0.0806991	0.0846669	0.0826956	0.102426	0.107101	0.11332	0.0318102	0.036572	0.0333676	0.0539824	0.0273084	0.111668	0.0415092	0.0425987	0.043999	0.0513578	0.0569849	0.0501698	0.0574651	0.0567527	0.0779879	0.0739667	0.101693	0.0987583	0.0772246	0.0858224	0.108116	0.116971	0.121047	0.133327
644	0.0364117	0.0437462	0.0353313	0.056634	0.030762	0.0873282	0.0380734	0.0422698	0.0482379	0.0471166	0.0486246	0.0499305	0.0542502	0.0592544	0.0857858	0.076823	0.0842195	0.0816987	0.0790869	0.0830403	0.0813966	0.100673	0.106036	0.111769	0.0313781	0.0361648	0.0326654	0.0534433	0.026435	0.110813	0.041166	0.0422663	0.043191	0.0505548	0.0560906	0.0495321	0.0563086	0.0555972	0.0762518	0.072365	0.0995	0.0967995	0.075673	0.0841615	0.106654	0.114932	0.119212	0.131159
645	0.0355782	0.0428824	0.0344543	0.0556526	0.0300918	0.0867558	0.0378874	0.0420097	0.0477926	0.0465961	0.0479229	0.0490695	0.0530094	0.0578489	0.0836966	0.0750065	0.0828228	0.0802333	0.0774935	0.081419	0.079974	0.0987886	0.104929	0.110109	0.0308059	0.035895	0.0320517	0.0527958	0.0257576	0.110013	0.0407129	0.0418265	0.0426239	0.0499437	0.0551559	0.0487087	0.0550712	0.0543533	0.0745655	0.0707767	0.0974742	0.094862	0.0743877	0.0827556	0.105117	0.112875	0.117619	0.129289
646	0.0348362	0.0421046	0.0337588	0.0549159	0.0293831	0.0861136	0.037765	0.0418106	0.0474182	0.0461558	0.0472582	0.0482615	0.0516405	0.0563231	0.0817162	0.0733214	0.081472	0.0788547	0.0759548	0.0798509	0.0785519	0.0969328	0.10376	0.108406	0.0303401	0.0356619	0.0314398	0.0521303	0.0252677	0.109361	0.0403768	0.041518	0.0421892	0.0494646	0.054403	0.0480653	0.053922	0.0532016	0.0729974	0.0692519	0.0957103	0.0931791	0.0731486	0.0814342	0.103496	0.110799	0.116309	0.127747
647	0.0343105	0.0414311	0.0332546	0.0544937	0.0287294	0.0855286	0.0376928	0.0416488	0.0470081	0.0456843	0.0469229	0.0477999	0.0504758	0.0549922	0.0801441	0.0720917	0.080131	0.0775345	0.0744909	0.0783627	0.0772783	0.0952605	0.102623	0.106813	0.0299865	0.035389	0.030796	0.0515363	0.0248855	0.108851	0.0402338	0.0414117	0.0417431	0.0490056	0.0539013	0.047771	0.0529549	0.0522308	0.0715783	0.0678468	0.0941871	0.0918293	0.0718063	0.0800617	0.101932	0.108813	0.115191	0.12641
648	0.0336189	0.0406591	0.0325451	0.053721	0.0282525	0.0851497	0.0372248	0.0410666	0.0464586	0.0450707	0.0465018	0.0472309	0.0496745	0.0540663	0.0785656	0.0707248	0.0790315	0.0764815	0.0730908	0.0769066	0.0762287	0.0937676	0.10187	0.105564	0.0295999	0.035018	0.0302599	0.0509285	0.024549	0.108281	0.0397026	0.0408922	0.0412811	0.0484992	0.053216	0.0472168	0.0518603	0.0510701	0.0701863	0.0665498	0.0926226	0.0903494	0.0705657	0.0787321	0.100878	0.107288	0.113963	0.124923
649	0.0331873	0.040177	0.0320187	0.0531262	0.0280701	0.0850374	0.037028	0.0408135	0.0459966	0.0445583	0.0461276	0.0467342	0.0491659	0.0534669	0.077253	0.0695812	0.0781603	0.0755913	0.071928	0.0756714	0.0752966	0.0924604	0.101154	0.104415	0.0290328	0.0346756	0.0299546	0.0505933	0.0241166	0.107635	0.0394089	0.0406112	0.0409204	0.0480948	0.052482	0.0466026	0.0509988	0.0501842	0.068992	0.065459	0.0914529	0.0892753	0.0694732	0.0775593	0.0998473	0.105843	0.112795	0.123506
650	0.0330537	0.0400028	0.0317488	0.0528413	0.0280385	0.0850352	0.0372204	0.041006	0.0457313	0.0442542	0.0458201	0.0463377	0.0487656	0.052986	0.0762402	0.0687361	0.0774664	0.0748199	0.0709946	0.0746666	0.0744519	0.0913214	0.100357	0.103281	0.0285957	0.0344256	0.0298169	0.0504872	0.0236089	0.106974	0.039462	0.0406922	0.0406574	0.0478085	0.0517978	0.046067	0.0504505	0.0496673	0.0680466	0.0645834	0.0906545	0.0886163	0.0685171	0.07657	0.0986859	0.104344	0.111807	0.122312
651	0.0326225	0.0395509	0.0312789	0.0523558	0.0275411	0.0845777	0.0370784	0.040783	0.0456285	0.044094	0.0454114	0.0458201	0.0480239	0.0521103	0.075164	0.0678006	0.0768425	0.0742297	0.0699927	0.0736237	0.0737925	0.0903044	0.0997069	0.102316	0.0283636	0.0342539	0.0294733	0.0500147	0.0232856	0.106482	0.0391568	0.0404302	0.040286	0.0474412	0.0512218	0.0456904	0.0498642	0.049044	0.0672222	0.0637889	0.0894168	0.0875042	0.0675558	0.0756359	0.0977218	0.102988	0.1111	0.121451
652	0.0323904	0.0392828	0.0311756	0.0521991	0.0271213	0.084218	0.0368527	0.0404819	0.0455653	0.0439637	0.0450134	0.0453263	0.047588	0.0516106	0.0743444	0.0670882	0.0762407	0.0736323	0.0690779	0.0726197	0.073182	0.0893368	0.0990844	0.101392	0.0280669	0.0337093	0.0291405	0.0496284	0.023202	0.106188	0.0389203	0.0402494	0.0399823	0.0471357	0.0506814	0.04527	0.0494007	0.0485347	0.0666085	0.0632098	0.0885067	0.0866485	0.0670032	0.0750403	0.0969939	0.101937	0.110327	0.120463
653	0.0322678	0.0391133	0.031268	0.0522234	0.0268918	0.0840595	0.0366588	0.0402368	0.0454048	0.043737	0.0447414	0.0449783	0.0473292	0.0513401	0.0737115	0.0665337	0.0756691	0.0730098	0.068208	0.0716422	0.0725829	0.0883997	0.0984876	0.100486	0.0278089	0.0331137	0.0288799	0.0493972	0.0232103	0.105968	0.038783	0.0401652	0.0397345	0.0468643	0.0501791	0.0448429	0.0489553	0.0480534	0.0660287	0.0626732	0.0878934	0.0860747	0.0666364	0.074588	0.096434	0.101067	0.109525	0.119409
654	0.0318324	0.0386495	0.0309321	0.051872	0.0267435	0.0839674	0.0365875	0.0401256	0.0449967	0.0432792	0.0447274	0.0449014	0.0466511	0.0505969	0.0729649	0.0658513	0.0751784	0.0724482	0.0672324	0.0706393	0.0720093	0.0875087	0.0979734	0.0996282	0.0275819	0.0327305	0.028687	0.0491937	0.0229999	0.105571	0.0385773	0.039986	0.0394267	0.046505	0.0497579	0.0445917	0.0482762	0.0473511	0.0651354	0.0618117	0.087092	0.0854342	0.0658156	0.0737686	0.0958725	0.100043	0.108964	0.118676
655	0.0316409	0.038427	0.0304493	0.0514223	0.0265264	0.0838078	0.0365158	0.0400291	0.0447773	0.0430232	0.0445513	0.0445906	0.0461836	0.0500404	0.0723827	0.0653576	0.0746862	0.0719627	0.0661787	0.0695226	0.0713574	0.0865605	0.0974496	0.0987438	0.0272687	0.0323551	0.0285334	0.0490061	0.0227574	0.105156	0.0384555	0.0398765	0.0392438	0.046269	0.0493811	0.0443374	0.0479181	0.0469833	0.0644767	0.0611815	0.086332	0.0847919	0.0648547	0.0728049	0.0951384	0.0988901	0.10834	0.117806
656	0.0314814	0.0382303	0.0300505	0.0510258	0.0262095	0.0835287	0.0364589	0.0399288	0.0446101	0.0428289	0.0441816	0.0441111	0.0457284	0.0495024	0.0717179	0.0648176	0.0740719	0.0713856	0.065034	0.0682912	0.0706095	0.085472	0.0968945	0.0978002	0.0269272	0.0318059	0.0283031	0.0486953	0.0225677	0.104737	0.0383536	0.0397872	0.039114	0.046112	0.0488866	0.0439638	0.0475896	0.0466157	0.0638769	0.0606184	0.085519	0.0840896	0.0638413	0.0717615	0.0942005	0.0975327	0.107574	0.116735
657	0.0310072	0.0377105	0.0298984	0.0507728	0.0258241	0.0831392	0.0364486	0.0398247	0.0442386	0.0424315	0.0437332	0.0436852	0.0449587	0.0486794	0.070661	0.0639167	0.0732446	0.0705449	0.0637821	0.0669709	0.069795	0.0842078	0.0962964	0.0967692	0.0266149	0.0311655	0.0279072	0.0481607	0.0224495	0.104273	0.0381633	0.0396237	0.0388747	0.0458827	0.0481417	0.0434162	0.0468561	0.0457854	0.0630088	0.0598	0.0845095	0.0832537	0.0628312	0.0706917	0.0931234	0.0959348	0.106663	0.115527
658	0.0306468	0.0372667	0.0295916	0.0504572	0.0255155	0.0828457	0.0363624	0.039658	0.043895	0.0420311	0.0434753	0.0433193	0.0445005	0.0481392	0.0696486	0.0630325	0.0724316	0.0697117	0.0624181	0.0655382	0.0690876	0.0830501	0.0955558	0.0955621	0.0264731	0.0309794	0.0276841	0.0478655	0.0220377	0.103594	0.0379479	0.0394501	0.0382773	0.0452204	0.0475527	0.0429936	0.0462617	0.045233	0.0621351	0.0589217	0.0834397	0.0822837	0.0619805	0.0697715	0.0922691	0.0945054	0.105691	0.114283
659	0.0303351	0.0368672	0.0291723	0.0499864	0.0252344	0.0825422	0.0361078	0.0393431	0.0435779	0.0416231	0.0431402	0.0428174	0.0439284	0.0474715	0.0685545	0.0620792	0.0715808	0.0688424	0.0610061	0.0640611	0.0682714	0.0817329	0.0947856	0.0942929	0.0261174	0.030736	0.0274065	0.0475029	0.0217781	0.103012	0.037653	0.0392031	0.0377082	0.0445754	0.0469414	0.0425441	0.0456485	0.0446409	0.0611843	0.0579908	0.0823281	0.0812794	0.0611357	0.0688633	0.0912822	0.092905	0.104657	0.112967
660	0.0299582	0.0364235	0.028736	0.0493634	0.0249377	0.0821471	0.035735	0.0389197	0.0432566	0.0411969	0.0425876	0.0421351	0.0429791	0.0464206	0.0672788	0.0609931	0.0706441	0.0678953	0.0595884	0.0625842	0.0672597	0.0801553	0.0940758	0.0930717	0.0257464	0.0304714	0.0269313	0.0468758	0.0218826	0.102664	0.0372965	0.0388886	0.0374435	0.0442792	0.0461695	0.0419563	0.0448687	0.0437572	0.0600736	0.0569713	0.081157	0.0802732	0.0601554	0.0678313	0.0899811	0.0909653	0.103588	0.111578
661	0.0294227	0.0358255	0.0283344	0.0488108	0.0247068	0.0817918	0.0357607	0.0388674	0.0428924	0.0408008	0.0423104	0.0418115	0.0423169	0.0455868	0.0659975	0.0599481	0.0696897	0.066954	0.0580898	0.0610222	0.0665684	0.0789975	0.0933884	0.0919483	0.0255802	0.0305221	0.0265927	0.0464375	0.0214973	0.101926	0.0371859	0.0387918	0.0371975	0.0440042	0.0454348	0.041405	0.0440716	0.0429396	0.0587459	0.0556966	0.0798038	0.0790012	0.0590449	0.0666636	0.0890422	0.0893843	0.102616	0.110281
662	0.0288957	0.0352059	0.0281127	0.0483955	0.0243885	0.0813888	0.0356629	0.0386789	0.0425329	0.0403827	0.0420214	0.0414616	0.0415838	0.0447587	0.0648418	0.0589695	0.0687616	0.0660305	0.0566722	0.0595354	0.0656789	0.0776722	0.0925259	0.0906595	0.025481	0.030569	0.0263253	0.0460155	0.0210785	0.101127	0.0370332	0.0386742	0.0368093	0.0435829	0.0448356	0.0409813	0.0432255	0.0420912	0.0576091	0.0546176	0.0785428	0.0778445	0.057919	0.0654521	0.0880834	0.087756	0.101722	0.109036
663	0.0284799	0.0346762	0.0279914	0.0480266	0.0240016	0.0809469	0.0353326	0.0382533	0.042272	0.0400039	0.0416135	0.0409426	0.0407426	0.0439194	0.0637965	0.0580271	0.0678864	0.0651527	0.0554165	0.058215	0.0645548	0.0761146	0.0915588	0.089255	0.0252258	0.0305667	0.026093	0.0455682	0.020856	0.100473	0.0367544	0.0384519	0.0363302	0.0430669	0.0443515	0.0406662	0.0424242	0.0412858	0.0567716	0.0538481	0.0774854	0.0769383	0.0568801	0.0642976	0.0870203	0.0860079	0.100855	0.10783
664	0.0282149	0.0343585	0.0274915	0.0473208	0.0238629	0.0806445	0.0353317	0.0381462	0.0423572	0.0399779	0.0412583	0.0404799	0.0403182	0.0434145	0.0625903	0.056978	0.0670711	0.0643914	0.0542898	0.0570646	0.0639584	0.0751228	0.0910054	0.0883005	0.0248323	0.0305432	0.0259214	0.0452865	0.0207421	0.100014	0.0365889	0.0382822	0.0361672	0.0428821	0.0437691	0.0402683	0.042028	0.0409491	0.0559084	0.0529989	0.0765214	0.0760628	0.0560295	0.0633202	0.0862615	0.0846246	0.0998793	0.106685
665	0.0278955	0.0339753	0.0270523	0.0466737	0.0236853	0.0803158	0.0352429	0.0379864	0.0421409	0.0396635	0.0408401	0.0399529	0.0397094	0.0427403	0.0615173	0.0560548	0.066289	0.0636268	0.05333	0.0560575	0.0633214	0.07412	0.0905848	0.0874998	0.0247797	0.0304886	0.0256738	0.0448852	0.0206107	0.0995233	0.0363445	0.0380273	0.0360199	0.0426471	0.0432301	0.0398522	0.0414914	0.0403983	0.0549269	0.0520668	0.0755168	0.0751624	0.0553617	0.0626133	0.0854706	0.0832325	0.0990623	0.105641
666	0.027551	0.0335515	0.0267422	0.0461661	0.0234647	0.0799687	0.0350189	0.0377255	0.041785	0.0392288	0.0404735	0.0394936	0.0390592	0.0420456	0.0606616	0.0553227	0.0655993	0.0629366	0.0524688	0.0551394	0.0626722	0.0731264	0.0901518	0.0867278	0.0246857	0.0305476	0.0254193	0.0444566	0.0204877	0.099038	0.03609	0.0377863	0.0358514	0.0423748	0.0427326	0.0394481	0.0408238	0.0396713	0.0539842	0.0511978	0.0745617	0.0743086	0.0547415	0.0619792	0.0846965	0.081869	0.0984442	0.104752
667	0.0273564	0.0332931	0.0264434	0.0457202	0.0233533	0.079711	0.0348092	0.0374818	0.0419439	0.03933	0.0404071	0.0393796	0.0389443	0.0418691	0.0600013	0.054757	0.0651151	0.0625165	0.0515747	0.05424	0.0623568	0.0724806	0.0896019	0.0859205	0.0246004	0.0307386	0.0253581	0.044318	0.0205	0.0987555	0.0360471	0.0378013	0.0357552	0.0422912	0.042206	0.0390848	0.0403615	0.0392344	0.0534264	0.0506673	0.073899	0.0736715	0.0539383	0.0610213	0.0842039	0.0808009	0.0979351	0.104073
668	0.0272278	0.0330898	0.0265063	0.0455424	0.0234291	0.0796658	0.0348956	0.0375348	0.0419171	0.0392335	0.0401496	0.0390448	0.0387049	0.0415506	0.0595282	0.0543612	0.0644874	0.0618752	0.0510396	0.0536864	0.0619694	0.0718273	0.0893014	0.0854118	0.0246736	0.0306066	0.0253135	0.0440543	0.0205935	0.0985893	0.036179	0.0379196	0.0356065	0.0421421	0.041931	0.0389066	0.0401712	0.0390785	0.0529485	0.0501928	0.07329	0.0730586	0.05335	0.0603547	0.0837138	0.0798725	0.0974821	0.103431
669	0.0272098	0.0330269	0.0266825	0.0454761	0.0235189	0.0796733	0.0351127	0.0377043	0.0417347	0.0389701	0.0399396	0.0387467	0.0384586	0.0412552	0.0591855	0.0540643	0.0639906	0.0613249	0.050658	0.0532607	0.0615461	0.0712048	0.0891377	0.0850688	0.0247858	0.0308011	0.0252669	0.0437895	0.0207388	0.0985244	0.0362394	0.0379464	0.035482	0.0420013	0.041793	0.0388436	0.0400488	0.0389393	0.052538	0.0497829	0.0727005	0.0724814	0.0530185	0.0600174	0.0833656	0.0791487	0.0971915	0.102967
670	0.0273322	0.0331728	0.0266411	0.0453136	0.0234286	0.0795407	0.0351981	0.0377196	0.0416336	0.0387832	0.0400996	0.0388493	0.0384536	0.0412729	0.0589061	0.0537838	0.0639601	0.061279	0.0501407	0.0526836	0.0612586	0.070762	0.0888957	0.0846656	0.0249672	0.0313811	0.025262	0.0437554	0.0208914	0.0985382	0.0360247	0.0377564	0.0354903	0.0420012	0.0415952	0.0387716	0.0397706	0.0385614	0.0522458	0.0495055	0.0721789	0.0720206	0.0528655	0.0598612	0.0833507	0.0787186	0.0971572	0.102829
671	0.0272871	0.0331066	0.0267778	0.0452778	0.0233846	0.0794714	0.0352693	0.0377461	0.0418315	0.0388525	0.0399705	0.0386869	0.0382777	0.0410753	0.0586321	0.05349	0.0637976	0.0611119	0.0499146	0.05244	0.0613289	0.0706273	0.0886583	0.0843298	0.0250411	0.031576	0.0254905	0.043832	0.0208462	0.0984202	0.036119	0.0378351	0.0355467	0.0420221	0.0414318	0.038672	0.0396553	0.0384173	0.0520108	0.0492673	0.0719286	0.0718071	0.0527384	0.0596545	0.0833833	0.0784398	0.0970187	0.102518
672	0.0273039	0.0331117	0.027066	0.0453996	0.0235163	0.0796001	0.0353491	0.0378196	0.0421132	0.038993	0.0399184	0.0386163	0.0380686	0.0408614	0.0585666	0.0533653	0.0637382	0.061043	0.0498027	0.0523547	0.0614527	0.070599	0.0886314	0.084228	0.0251259	0.0319663	0.0257199	0.0439205	0.0209903	0.0985129	0.0363558	0.0380626	0.0355731	0.0420147	0.0414156	0.0387292	0.0397231	0.038464	0.0518364	0.0490861	0.0718837	0.0717957	0.0526806	0.0595543	0.0834814	0.0782623	0.0969651	0.102334
673	0.0275334	0.0333745	0.0274106	0.0456251	0.0238339	0.0799481	0.035441	0.03793	0.0422948	0.0390488	0.0401822	0.0388652	0.0380119	0.0408574	0.0588197	0.0535173	0.0639467	0.0612335	0.0496751	0.05227	0.0614401	0.0705453	0.0888791	0.0843946	0.0253527	0.0325246	0.0258213	0.0439813	0.0215064	0.0990008	0.0365485	0.0382744	0.0355664	0.0419952	0.0415297	0.0389614	0.0399394	0.0386194	0.0517761	0.0490279	0.0719387	0.0718926	0.0527408	0.0596653	0.0836768	0.0781688	0.0971359	0.102477
674	0.0277206	0.0335668	0.0276508	0.0457026	0.0240671	0.0802621	0.0355168	0.0379617	0.0424081	0.0390506	0.0402969	0.0389481	0.0382772	0.0411622	0.0591807	0.0538016	0.0641254	0.0614173	0.0497517	0.0523063	0.0616058	0.0706549	0.0890234	0.0844697	0.0256185	0.0329542	0.0261075	0.0441357	0.0218047	0.0994583	0.0366971	0.0383656	0.0357428	0.0421473	0.0413232	0.0387814	0.0402099	0.0388645	0.0520366	0.0492906	0.0719643	0.0719104	0.0529209	0.0598137	0.0839314	0.0781907	0.0973368	0.10259
675	0.0279792	0.0338424	0.027905	0.0458579	0.0241926	0.0805111	0.0355674	0.0380174	0.0426184	0.0391862	0.040475	0.0391229	0.0386399	0.0415075	0.0595502	0.0540904	0.064267	0.061559	0.049813	0.052347	0.0618108	0.070784	0.0892	0.0846304	0.0257082	0.0336462	0.0264035	0.0443484	0.022139	0.0999626	0.0369143	0.0385675	0.0359597	0.0423715	0.0413531	0.0388438	0.0406439	0.0392822	0.0523507	0.0496138	0.0720685	0.0720724	0.0531448	0.0599944	0.0842753	0.0783494	0.097704	0.102832
676	0.0282948	0.0341932	0.0282597	0.0461795	0.0242789	0.0807605	0.035633	0.0381578	0.0429564	0.0394601	0.0407435	0.0394186	0.0389465	0.0417657	0.0599558	0.0543821	0.0644676	0.0617314	0.0498566	0.0524171	0.0620266	0.0709346	0.0895083	0.0849751	0.0260649	0.0344631	0.0266816	0.0446015	0.0225535	0.100534	0.0371901	0.0388825	0.0361654	0.0426033	0.0416816	0.039239	0.0411901	0.0397992	0.052637	0.0499084	0.0723113	0.0724244	0.0533594	0.0601974	0.0847344	0.0786463	0.0981857	0.103183
677	0.0284474	0.0343502	0.0287907	0.0465907	0.0245181	0.0812093	0.0358411	0.0384121	0.0432663	0.0396086	0.0408448	0.0395181	0.039075	0.0419465	0.0606251	0.0548626	0.064996	0.0621728	0.0501866	0.0527474	0.0623615	0.0713037	0.0900326	0.0855276	0.0266158	0.0352016	0.0271125	0.044884	0.0227842	0.1011	0.0373254	0.0389734	0.0364354	0.0428156	0.0416646	0.0392582	0.0415387	0.0400814	0.0530506	0.0503005	0.0727092	0.0727753	0.0535081	0.0603798	0.0853597	0.0790692	0.0984329	0.103353
678	0.028784	0.0347731	0.0292592	0.0470156	0.0250027	0.0819062	0.0360091	0.038597	0.0437034	0.0399124	0.0412347	0.0399209	0.0394903	0.0424074	0.0612255	0.0552786	0.0655814	0.0627285	0.0506284	0.0531878	0.0629132	0.0718998	0.090549	0.0860828	0.0268632	0.0359822	0.0276526	0.0453532	0.0232076	0.101869	0.0376001	0.0392221	0.0365995	0.0429936	0.0419188	0.0395528	0.0421302	0.040622	0.0535681	0.0507742	0.0730971	0.073166	0.0538658	0.0607911	0.0858222	0.0794452	0.0988389	0.103697
679	0.0293074	0.03544	0.0297192	0.0475173	0.0255402	0.0826842	0.0361917	0.0387706	0.0441969	0.0403139	0.0417799	0.0404953	0.0401448	0.0430888	0.0618887	0.0557516	0.0662625	0.0634088	0.0511142	0.0536719	0.0635736	0.0726287	0.0910883	0.0867074	0.0273556	0.0370494	0.0282317	0.0459226	0.0237809	0.102804	0.0379628	0.0395741	0.0368128	0.0432836	0.042389	0.0400544	0.0429138	0.0413507	0.0542617	0.0514217	0.0736021	0.0737404	0.0544459	0.0614366	0.0863169	0.0799607	0.0995675	0.104373
680	0.0298466	0.0360833	0.0303775	0.0482398	0.0257885	0.0832665	0.036558	0.0391176	0.0445669	0.0405936	0.0420561	0.0408009	0.0407352	0.0437185	0.062982	0.0565945	0.0672276	0.0642975	0.0516233	0.0541748	0.0641244	0.0733348	0.0918138	0.0876134	0.0281033	0.0385552	0.0287517	0.0463764	0.0242612	0.103759	0.0382039	0.0397713	0.0373933	0.0439111	0.0427013	0.0403539	0.0435969	0.041922	0.0552383	0.0523775	0.0745038	0.0747063	0.055126	0.0621906	0.087312	0.0809963	0.100664	0.105432
681	0.0304688	0.0367999	0.0311429	0.0491488	0.0264305	0.0843268	0.0368811	0.0394878	0.0449738	0.0409572	0.0425946	0.0414242	0.0417783	0.0448053	0.0642701	0.0576254	0.0684464	0.065411	0.0523646	0.0549587	0.0648785	0.074284	0.0926651	0.0887102	0.0288663	0.0404527	0.0291827	0.0468845	0.0250567	0.105203	0.0386329	0.0402111	0.0379309	0.0445053	0.0431402	0.0407433	0.0444179	0.0427062	0.0562176	0.053326	0.0755604	0.0758447	0.055996	0.0630706	0.0883596	0.0822838	0.101645	0.106448
682	0.0311164	0.0375778	0.0319069	0.0501438	0.0271843	0.0856287	0.0371745	0.0398571	0.0455268	0.0414718	0.043225	0.0421568	0.0428667	0.0459469	0.0658581	0.0589218	0.0697468	0.066624	0.0534427	0.056084	0.0658581	0.0755067	0.0935733	0.0899336	0.0298578	0.0425916	0.0297674	0.0476247	0.025905	0.106816	0.039227	0.0408311	0.0383887	0.0450178	0.0437771	0.0413108	0.0454573	0.0437	0.0573885	0.0544309	0.0767283	0.0770714	0.0569903	0.0641347	0.0895082	0.0838182	0.10269	0.107578
683	0.0317643	0.0384271	0.0326103	0.0511604	0.0276821	0.0868286	0.0375097	0.0402495	0.0462644	0.0421369	0.0437101	0.0427205	0.0436079	0.0467614	0.0678524	0.0605522	0.0710386	0.067886	0.0548982	0.0575498	0.0670475	0.077029	0.0945421	0.0913082	0.0309708	0.0450184	0.0306963	0.0486969	0.0265062	0.108244	0.0398691	0.0414627	0.0388439	0.0455156	0.0446251	0.0420813	0.0467543	0.0448552	0.058987	0.0559336	0.078096	0.078447	0.0580954	0.0654757	0.0909149	0.0856957	0.104086	0.109087
684	0.0327036	0.0395807	0.0334761	0.0523965	0.0284105	0.0882678	0.0379351	0.040794	0.0468829	0.0427354	0.0443705	0.0435097	0.0449089	0.0481773	0.0698715	0.0621477	0.0728565	0.0697222	0.0565596	0.0592946	0.068608	0.0791628	0.095986	0.0932967	0.032148	0.0479863	0.0314727	0.0497547	0.0272609	0.110066	0.0404066	0.0420151	0.0394708	0.0462211	0.045639	0.0429802	0.0483016	0.0463686	0.0608003	0.0578015	0.080149	0.0805859	0.0597435	0.0672545	0.0926256	0.0881764	0.105675	0.110898
685	0.0337751	0.040879	0.0345847	0.0540394	0.0293385	0.0899507	0.0384265	0.0414109	0.0476369	0.0435625	0.0452511	0.0445677	0.0466595	0.0501064	0.0725734	0.0643947	0.0751812	0.0720615	0.0586496	0.0615032	0.0704523	0.081728	0.0977526	0.0957787	0.0335977	0.051557	0.0323203	0.0509609	0.0281678	0.112135	0.0408833	0.0425326	0.0402479	0.0471064	0.0468481	0.0440285	0.0501325	0.0481649	0.0630508	0.0600463	0.0829083	0.0833905	0.0618363	0.0694945	0.0948933	0.0914939	0.107687	0.113278
686	0.0349779	0.0423272	0.0359773	0.0561305	0.0304594	0.0918638	0.0389806	0.0420841	0.0486463	0.0447262	0.0463519	0.0458932	0.0487648	0.0524505	0.0763321	0.0676392	0.0779937	0.0748825	0.0613939	0.0643728	0.072629	0.0847449	0.0997602	0.0987035	0.0354074	0.0556942	0.0334425	0.0524667	0.0292189	0.114355	0.0414298	0.0431215	0.0411585	0.0481416	0.0482501	0.0452199	0.0523489	0.0502877	0.0659632	0.0627823	0.0863143	0.0867454	0.0643762	0.0722656	0.0978284	0.0957436	0.110305	0.116408
687	0.0367865	0.04441	0.037644	0.0583759	0.0319375	0.0940249	0.0396723	0.0430141	0.0495756	0.0457575	0.0476293	0.0474652	0.0513832	0.0552896	0.0807054	0.0712596	0.0814143	0.0784397	0.0649536	0.0680865	0.0755142	0.0887703	0.102166	0.102248	0.037624	0.060301	0.0348537	0.054308	0.0304769	0.11693	0.0423483	0.0440067	0.0422424	0.0493429	0.0496974	0.0464099	0.0552122	0.0531144	0.0696967	0.0663572	0.0901807	0.0906146	0.0677123	0.0757785	0.101167	0.100728	0.113553	0.120226
688	0.0389969	0.0469314	0.0395546	0.0609247	0.033656	0.0963637	0.0403724	0.0439564	0.0507957	0.047144	0.049082	0.0492362	0.0543958	0.0586637	0.0857751	0.0754611	0.0853231	0.0824578	0.0693834	0.0727027	0.0793025	0.0938638	0.105203	0.106775	0.0402603	0.0652998	0.0365896	0.0564509	0.0318652	0.119584	0.0435094	0.0451153	0.0434763	0.0507375	0.0516202	0.0479905	0.0586418	0.0565649	0.0743041	0.0708112	0.0949232	0.0952639	0.0717716	0.0800124	0.105144	0.106585	0.117366	0.124798
689	0.0415695	0.049814	0.0419031	0.0639193	0.0356817	0.0988443	0.0411265	0.0449272	0.0523612	0.0489543	0.0508044	0.0512786	0.0579874	0.0627334	0.0917832	0.0804973	0.0898072	0.0870159	0.07475	0.0782989	0.0839938	0.100028	0.10899	0.112434	0.04324	0.0708321	0.0387513	0.0589287	0.033575	0.122361	0.0448373	0.046407	0.0449219	0.0524019	0.0541453	0.0501052	0.0626974	0.0606698	0.07973	0.0760755	0.100737	0.10086	0.076648	0.0850877	0.11011	0.113608	0.121927	0.130313
690	0.0446079	0.0530684	0.045146	0.0675284	0.0382664	0.101458	0.0421647	0.0462047	0.0540127	0.0508432	0.053027	0.0538167	0.0627026	0.0678161	0.0991904	0.0867326	0.0951665	0.0925583	0.0811387	0.0849849	0.0893436	0.107171	0.113523	0.119163	0.0466121	0.0769433	0.0415269	0.0618587	0.0361054	0.125646	0.0462869	0.0478631	0.046739	0.0544792	0.057124	0.0526874	0.0675856	0.0655644	0.0857789	0.0819347	0.107623	0.107504	0.082607	0.0912793	0.116601	0.122319	0.127696	0.137099
691	0.0481982	0.056867	0.0489352	0.0714578	0.0414755	0.104254	0.0433866	0.0477562	0.0560146	0.0530987	0.055216	0.0564535	0.0678105	0.0734984	0.107474	0.0936948	0.101385	0.0989366	0.0885262	0.0926418	0.0959936	0.115686	0.118922	0.127142	0.0503929	0.0832153	0.0447127	0.0650325	0.0391874	0.1292	0.0479759	0.0494686	0.0488496	0.0568384	0.0603223	0.0553296	0.0731398	0.0711897	0.0930317	0.0889285	0.115625	0.115036	0.0894862	0.0984006	0.124251	0.13223	0.134532	0.145128
692	0.0524633	0.0613008	0.0532509	0.075654	0.0452559	0.107134	0.0447886	0.0495413	0.0583724	0.0557383	0.0575334	0.0592992	0.0733982	0.0798206	0.116589	0.101362	0.108384	0.106063	0.0969519	0.101309	0.103973	0.125616	0.125353	0.136508	0.0546216	0.0896913	0.04844	0.0685195	0.0427587	0.132842	0.0499009	0.0512365	0.0512443	0.0594528	0.0638046	0.0581252	0.0792885	0.0774613	0.101286	0.0968609	0.124653	0.123405	0.097249	0.10639	0.13313	0.143318	0.142575	0.154478
693	0.0574855	0.0663807	0.0581837	0.0801535	0.0495045	0.109952	0.0463823	0.0514947	0.0610055	0.0586872	0.0604094	0.0626575	0.0798319	0.0869689	0.126643	0.109859	0.11605	0.113867	0.106441	0.111051	0.113057	0.136831	0.132983	0.147362	0.0592909	0.0963918	0.052949	0.0724807	0.0468451	0.136431	0.0520241	0.0531994	0.0539383	0.0623396	0.0677536	0.0613651	0.0859945	0.0842866	0.110046	0.105261	0.134556	0.132596	0.105893	0.115229	0.143439	0.155685	0.152038	0.165234
694	0.0627552	0.0716465	0.0637163	0.0849353	0.054328	0.112756	0.0480088	0.053526	0.0640406	0.0620085	0.0637816	0.0665067	0.0867335	0.0946718	0.137381	0.118995	0.124481	0.122501	0.116722	0.121564	0.123152	0.148914	0.141685	0.159553	0.0643963	0.103296	0.0580581	0.0767311	0.0518198	0.140388	0.0544969	0.0554165	0.0569469	0.0655273	0.0720648	0.0649113	0.0932685	0.0917415	0.119487	0.114276	0.14521	0.142439	0.115429	0.125064	0.155088	0.168993	0.162827	0.177346
695	0.0682636	0.0771063	0.0698398	0.0899889	0.0598487	0.115752	0.0497988	0.0557305	0.0673819	0.0656111	0.0673794	0.070617	0.0938758	0.102701	0.148828	0.128791	0.133495	0.131726	0.127731	0.132786	0.134216	0.161883	0.151445	0.172968	0.0697827	0.110415	0.0636937	0.0812065	0.0574256	0.144484	0.0572703	0.0578737	0.0602917	0.0690477	0.0766875	0.0686969	0.10094	0.0996154	0.129581	0.123921	0.156731	0.153034	0.125659	0.135608	0.167943	0.183112	0.174749	0.190573
696	0.0741004	0.0828459	0.0764867	0.0952578	0.0660423	0.118996	0.0518381	0.0581696	0.0709431	0.0694199	0.0709817	0.0747861	0.101169	0.11093	0.160926	0.139201	0.14285	0.141264	0.139366	0.144605	0.146209	0.175766	0.162227	0.187483	0.0755099	0.117537	0.0698193	0.0858807	0.0633835	0.148464	0.0602397	0.0605105	0.0639832	0.0729084	0.0816222	0.0727231	0.108832	0.107706	0.140183	0.134086	0.169129	0.164383	0.136395	0.146591	0.181826	0.197891	0.187655	0.204725
697	0.0803479	0.0888793	0.0833785	0.100505	0.0723468	0.121844	0.0537863	0.0606073	0.0748617	0.0735571	0.0747188	0.0790762	0.108971	0.119602	0.173177	0.149819	0.152241	0.150941	0.1513	0.156607	0.159038	0.190273	0.173862	0.202961	0.0815274	0.124301	0.0764955	0.0907944	0.069795	0.152417	0.0632088	0.0631266	0.0680315	0.077068	0.0870633	0.0772444	0.116822	0.116003	0.150816	0.144291	0.181877	0.175996	0.147665	0.158114	0.196508	0.213018	0.201662	0.219953
698	0.0869294	0.095196	0.0905905	0.105817	0.078983	0.124625	0.0560863	0.0633889	0.0789317	0.0777934	0.0786666	0.0835581	0.11696	0.128504	0.18538	0.16042	0.162032	0.160967	0.163504	0.168816	0.172306	0.205082	0.18632	0.219253	0.0876596	0.131186	0.0834663	0.0957911	0.0767274	0.15645	0.0664474	0.0659491	0.0721166	0.0812472	0.0927411	0.0819836	0.125022	0.124555	0.161743	0.154845	0.194931	0.187826	0.159172	0.169965	0.211918	0.228481	0.216432	0.235881
699	0.093696	0.101683	0.0981329	0.111204	0.0860868	0.127513	0.0587877	0.0665105	0.0830553	0.0820374	0.0827791	0.0881921	0.124871	0.137412	0.197542	0.171033	0.17224	0.171299	0.175875	0.181146	0.185806	0.220021	0.199535	0.236191	0.0939781	0.138173	0.0906661	0.10083	0.0841109	0.160523	0.0699861	0.0689947	0.0761804	0.0853996	0.0984231	0.0867036	0.133321	0.133222	0.172931	0.165686	0.208218	0.199813	0.170707	0.181927	0.22791	0.244124	0.231758	0.252256
700	0.100394	0.10806	0.105928	0.116535	0.093655	0.130378	0.0612154	0.0693219	0.087349	0.0864712	0.0868114	0.0927631	0.132544	0.146094	0.21006	0.1822	0.182292	0.181493	0.188181	0.193323	0.199626	0.235134	0.213408	0.253586	0.100484	0.145126	0.0984152	0.106099	0.0916256	0.164317	0.0734044	0.0718671	0.0806748	0.0899299	0.103923	0.0912161	0.141151	0.141493	0.183818	0.176053	0.221599	0.211847	0.18219	0.193728	0.24424	0.259515	0.247668	0.269047
701	0.106969	0.11433	0.113788	0.121827	0.10142	0.133237	0.0635392	0.0720497	0.0917246	0.0909304	0.0908055	0.097243	0.140117	0.15469	0.222215	0.193049	0.192337	0.191693	0.200365	0.205316	0.21366	0.250267	0.227757	0.271336	0.10716	0.152048	0.106207	0.111317	0.0994963	0.168163	0.0769133	0.0748614	0.0851305	0.0943992	0.109477	0.0958088	0.148984	0.149761	0.194548	0.186337	0.234748	0.223747	0.193661	0.205584	0.260741	0.2748	0.264108	0.286254
702	0.113494	0.120546	0.121568	0.126985	0.109195	0.135992	0.0659177	0.074859	0.0961203	0.0953571	0.0947806	0.101664	0.147565	0.163137	0.233869	0.203467	0.202362	0.201895	0.212348	0.217066	0.227729	0.265246	0.242441	0.289261	0.113942	0.158956	0.113904	0.116328	0.107597	0.17203	0.0804971	0.0779451	0.0894892	0.0987273	0.115084	0.100496	0.156815	0.157994	0.205103	0.196548	0.247661	0.235475	0.205068	0.217457	0.27725	0.289854	0.280886	0.303713
703	0.120151	0.126814	0.12915	0.131841	0.116835	0.138473	0.0685559	0.0779249	0.100484	0.0997547	0.0987573	0.106115	0.154761	0.171253	0.245216	0.213793	0.212276	0.212013	0.224045	0.228516	0.241592	0.279877	0.257347	0.307135	0.120648	0.165801	0.121586	0.121042	0.11558	0.175657	0.0840138	0.0808871	0.0939406	0.10305	0.120603	0.105126	0.164364	0.16591	0.215378	0.206464	0.260551	0.247082	0.216297	0.229153	0.293656	0.304417	0.297718	0.321158
704	0.126696	0.13296	0.136921	0.136784	0.124497	0.140883	0.0711344	0.0808267	0.104773	0.104079	0.102678	0.110489	0.161822	0.179289	0.256299	0.223969	0.221937	0.221803	0.235646	0.239832	0.255431	0.294392	0.272439	0.324923	0.126977	0.17229	0.129421	0.125915	0.123659	0.179103	0.0876032	0.083921	0.098252	0.107303	0.125951	0.109576	0.171674	0.173624	0.225377	0.216155	0.273055	0.258501	0.227213	0.240511	0.310102	0.318704	0.314624	0.338554
705	0.133132	0.13897	0.144724	0.141655	0.132152	0.143161	0.0736161	0.0836076	0.109036	0.108327	0.106535	0.114759	0.168679	0.1871	0.267038	0.233857	0.231334	0.231304	0.247024	0.250876	0.269129	0.308679	0.287621	0.342564	0.133466	0.178911	0.137277	0.130779	0.131912	0.182485	0.0910872	0.0868557	0.102571	0.111562	0.13125	0.113983	0.178641	0.181047	0.235042	0.225593	0.285208	0.269649	0.237855	0.251604	0.326532	0.332725	0.331475	0.35578
706	0.139518	0.144875	0.152319	0.146211	0.139776	0.14523	0.0760619	0.0864353	0.113344	0.112525	0.110333	0.11893	0.175251	0.194511	0.277344	0.243343	0.240514	0.240641	0.258013	0.261491	0.282556	0.322588	0.302837	0.360053	0.140084	0.185714	0.144991	0.135361	0.140353	0.185898	0.0942948	0.08949	0.107064	0.115887	0.136635	0.118512	0.185205	0.188113	0.244343	0.234747	0.297131	0.280468	0.24832	0.262562	0.342849	0.346433	0.348186	0.372773
707	0.145819	0.150715	0.159959	0.150719	0.147607	0.147385	0.0786241	0.089364	0.11769	0.116766	0.114073	0.123026	0.181609	0.201788	0.287298	0.25262	0.249523	0.249819	0.268693	0.271838	0.295973	0.3363	0.318242	0.377519	0.146577	0.192257	0.152751	0.13998	0.148689	0.18905	0.0976593	0.0923371	0.111246	0.119941	0.141786	0.122854	0.191697	0.195079	0.253482	0.243661	0.308667	0.291055	0.258539	0.273245	0.358939	0.359665	0.36511	0.389803
708	0.151886	0.156324	0.167541	0.155136	0.155459	0.14948	0.0811947	0.0922464	0.121975	0.120976	0.117724	0.127047	0.187777	0.208894	0.29695	0.261691	0.258352	0.258802	0.279134	0.281875	0.309237	0.349718	0.333773	0.394898	0.153063	0.198673	0.16051	0.144486	0.157149	0.192151	0.101082	0.0952071	0.115406	0.123926	0.146827	0.127081	0.198064	0.201903	0.262246	0.252177	0.319941	0.301501	0.268449	0.283606	0.374834	0.372551	0.382062	0.406762
709	0.157696	0.16166	0.174994	0.159421	0.163213	0.151412	0.0837084	0.095012	0.126186	0.12512	0.121304	0.131018	0.193789	0.215798	0.306345	0.270563	0.267027	0.267597	0.289391	0.291615	0.322256	0.362819	0.349368	0.412125	0.159511	0.205024	0.168259	0.148835	0.165844	0.195306	0.104465	0.0979563	0.119768	0.128036	0.151874	0.131294	0.204234	0.208536	0.270595	0.260312	0.331058	0.311845	0.278088	0.29371	0.390621	0.385228	0.39889	0.42356
710	0.163551	0.167023	0.182368	0.163583	0.170999	0.153295	0.0862817	0.0978322	0.130537	0.12928	0.124969	0.135037	0.199674	0.222516	0.31545	0.279249	0.275645	0.276305	0.299382	0.301163	0.335023	0.375724	0.364946	0.429099	0.165886	0.211357	0.176151	0.153406	0.174422	0.198214	0.107843	0.100747	0.124212	0.132319	0.156897	0.135544	0.210167	0.214982	0.278972	0.268535	0.341958	0.32195	0.287706	0.303827	0.406434	0.397731	0.415629	0.440225
711	0.169351	0.172358	0.18978	0.167721	0.178747	0.155052	0.0888003	0.100613	0.134877	0.133438	0.128609	0.13899	0.20542	0.229065	0.324268	0.287723	0.284081	0.284789	0.309118	0.310481	0.347727	0.388454	0.380576	0.445951	0.172041	0.21771	0.183997	0.157811	0.183072	0.201041	0.111121	0.103435	0.128594	0.136515	0.16189	0.139803	0.216002	0.22128	0.287055	0.276472	0.352617	0.331867	0.29717	0.313859	0.42207	0.409839	0.432372	0.456742
712	0.17505	0.17761	0.197222	0.171841	0.186468	0.156726	0.0912697	0.103369	0.139213	0.137616	0.132215	0.142882	0.211001	0.235434	0.332836	0.295983	0.292317	0.293059	0.318631	0.319564	0.360371	0.400988	0.396294	0.462725	0.17826	0.223951	0.191706	0.161945	0.191825	0.203825	0.114383	0.106088	0.132911	0.140584	0.166888	0.144081	0.221743	0.227444	0.294809	0.284094	0.362997	0.341607	0.306393	0.32369	0.437493	0.421566	0.449092	0.473099
713	0.180617	0.18269	0.204513	0.175841	0.194243	0.158495	0.0938152	0.106221	0.143727	0.141875	0.135881	0.14683	0.216342	0.241546	0.341197	0.304019	0.300421	0.301256	0.327934	0.328417	0.372748	0.413261	0.412038	0.479306	0.184557	0.229978	0.199248	0.165961	0.200542	0.206474	0.117928	0.10901	0.137297	0.144715	0.171966	0.148429	0.227233	0.233445	0.302469	0.291698	0.372996	0.351109	0.31528	0.333132	0.452773	0.433131	0.465585	0.489262
714	0.186071	0.187671	0.211764	0.179673	0.20193	0.160166	0.0964155	0.109109	0.148169	0.146045	0.139438	0.150717	0.221655	0.247602	0.349337	0.311903	0.30827	0.309186	0.337073	0.337037	0.384936	0.425265	0.427702	0.495629	0.190622	0.235882	0.206989	0.170063	0.209348	0.209044	0.121358	0.111805	0.141745	0.14883	0.176975	0.15269	0.232688	0.239381	0.309861	0.299042	0.382801	0.360344	0.324022	0.342438	0.46791	0.444439	0.482039	0.505302
715	0.191418	0.192545	0.218981	0.183388	0.209466	0.161682	0.0990886	0.112036	0.152569	0.150154	0.143018	0.154618	0.226875	0.253537	0.35724	0.319613	0.315945	0.316907	0.34596	0.345393	0.396995	0.437063	0.443303	0.511704	0.196512	0.241655	0.214805	0.174162	0.21826	0.211565	0.124701	0.114525	0.146201	0.152944	0.181958	0.156912	0.238032	0.245174	0.31702	0.30613	0.392481	0.369419	0.332569	0.35155	0.482863	0.455459	0.498408	0.521155
716	0.19665	0.197268	0.226131	0.18707	0.216831	0.16306	0.101829	0.114994	0.157063	0.154316	0.146821	0.158642	0.231838	0.259196	0.364874	0.32708	0.323578	0.324544	0.354462	0.353443	0.408932	0.448702	0.458845	0.527514	0.202309	0.247265	0.222383	0.17805	0.227226	0.214043	0.128129	0.117368	0.150602	0.157093	0.187004	0.161207	0.243088	0.250684	0.324038	0.313037	0.402015	0.37845	0.340782	0.360304	0.497571	0.466174	0.514536	0.536688
717	0.201694	0.201867	0.233206	0.190597	0.224278	0.164529	0.104341	0.117741	0.161723	0.158701	0.150372	0.162496	0.236636	0.264724	0.372122	0.334185	0.33101	0.33197	0.362818	0.361303	0.420401	0.459851	0.474081	0.542929	0.208051	0.252632	0.229983	0.181883	0.236086	0.216287	0.131479	0.120132	0.15513	0.161312	0.191941	0.165468	0.248029	0.256101	0.330801	0.319677	0.411194	0.387198	0.348895	0.368965	0.512008	0.476562	0.530255	0.551783
718	0.206686	0.206421	0.240139	0.193975	0.231784	0.166049	0.106841	0.120466	0.166365	0.163065	0.153826	0.166269	0.241323	0.27009	0.37923	0.341224	0.338232	0.339177	0.370874	0.368841	0.431591	0.470695	0.489156	0.558029	0.213668	0.257824	0.237602	0.185708	0.244935	0.218438	0.134887	0.122918	0.159679	0.165464	0.196855	0.169705	0.252877	0.261456	0.337374	0.32614	0.420008	0.395677	0.356749	0.377348	0.526146	0.486627	0.545807	0.566637
719	0.211683	0.210937	0.246896	0.197251	0.239221	0.167498	0.109529	0.12334	0.170854	0.167214	0.157368	0.170064	0.245894	0.275247	0.386294	0.348325	0.345249	0.346163	0.378504	0.375967	0.442643	0.481366	0.504153	0.572842	0.219123	0.262872	0.245149	0.18949	0.253831	0.220629	0.138397	0.125765	0.164144	0.169469	0.201805	0.173924	0.257604	0.266704	0.343792	0.332468	0.428511	0.403941	0.364204	0.385313	0.539957	0.496361	0.561295	0.581327
720	0.216376	0.215137	0.253639	0.200573	0.246325	0.168632	0.112256	0.126244	0.175415	0.171411	0.160887	0.173809	0.250176	0.280229	0.392768	0.354879	0.352083	0.352945	0.385942	0.382929	0.453225	0.491536	0.518855	0.587244	0.224413	0.267791	0.252344	0.192931	0.262611	0.222777	0.141519	0.128306	0.16866	0.173608	0.206604	0.178082	0.262167	0.27165	0.349923	0.338476	0.436848	0.412043	0.371462	0.393195	0.553503	0.505746	0.576175	0.595421
721	0.220909	0.219222	0.260147	0.203688	0.253336	0.16978	0.114911	0.129074	0.179985	0.175612	0.164468	0.177602	0.254258	0.284952	0.398913	0.361118	0.358621	0.359471	0.393157	0.389682	0.463496	0.501384	0.53325	0.601182	0.229543	0.272446	0.259453	0.196343	0.271268	0.224869	0.144747	0.130946	0.173083	0.177653	0.211318	0.182132	0.266431	0.276326	0.3557	0.344197	0.444799	0.419771	0.378405	0.400757	0.566631	0.514789	0.590667	0.609066
722	0.225333	0.223246	0.266354	0.206557	0.260271	0.17103	0.117459	0.131793	0.184503	0.179749	0.168033	0.181404	0.258214	0.289443	0.40487	0.367164	0.36485	0.365726	0.400105	0.39617	0.473491	0.510933	0.54727	0.614585	0.234481	0.276794	0.266518	0.199804	0.279752	0.226861	0.148182	0.133755	0.17737	0.181531	0.21596	0.186072	0.270408	0.280779	0.361129	0.349648	0.452324	0.427073	0.38503	0.407932	0.579269	0.523484	0.604811	0.622303
723	0.22954	0.227017	0.272453	0.209497	0.266773	0.172062	0.119976	0.134456	0.188923	0.183736	0.171227	0.184944	0.262147	0.29397	0.410603	0.372965	0.370924	0.371768	0.406732	0.402331	0.483073	0.519973	0.560739	0.627332	0.239205	0.280876	0.273228	0.203	0.287937	0.228633	0.151282	0.136243	0.181644	0.185436	0.220455	0.189961	0.27435	0.285085	0.366317	0.354807	0.459688	0.434144	0.391538	0.414952	0.591436	0.53179	0.61837	0.635017
724	0.233595	0.23065	0.278377	0.212351	0.273203	0.173184	0.122434	0.137077	0.193271	0.187631	0.174392	0.188384	0.265636	0.298033	0.415955	0.378435	0.376804	0.377623	0.413018	0.408141	0.492174	0.528627	0.573779	0.63967	0.243769	0.285029	0.279688	0.206074	0.295985	0.230419	0.154392	0.138762	0.185853	0.189224	0.224928	0.193873	0.278212	0.289295	0.371312	0.359751	0.466642	0.440988	0.397598	0.421532	0.603014	0.539598	0.631479	0.647277
725	0.237454	0.234122	0.28409	0.215057	0.279469	0.174323	0.124862	0.139683	0.197527	0.191449	0.177506	0.19171	0.268821	0.301742	0.420976	0.383596	0.382436	0.383232	0.418936	0.413597	0.500821	0.536892	0.586351	0.651534	0.248084	0.288814	0.28597	0.209054	0.3039	0.232243	0.157468	0.141284	0.189987	0.192888	0.229292	0.197696	0.281867	0.293306	0.376028	0.364436	0.473189	0.447569	0.403283	0.427731	0.614104	0.546988	0.644041	0.658966
726	0.24103	0.237345	0.289558	0.21759	0.285257	0.175224	0.12732	0.142305	0.201639	0.19518	0.180388	0.194844	0.272137	0.305526	0.425822	0.388525	0.387739	0.388473	0.424467	0.418722	0.509117	0.544721	0.598336	0.662699	0.252132	0.292093	0.292134	0.21191	0.311589	0.234017	0.160291	0.143607	0.19404	0.196478	0.233351	0.201218	0.285131	0.296932	0.380311	0.368752	0.479457	0.45381	0.408865	0.433769	0.624909	0.554137	0.65584	0.669865
727	0.244628	0.240607	0.294759	0.220007	0.290825	0.176094	0.129693	0.144798	0.205575	0.198694	0.183429	0.198058	0.275191	0.309056	0.430384	0.393249	0.392781	0.393493	0.429735	0.423611	0.516944	0.552134	0.60989	0.673334	0.256095	0.295392	0.297815	0.214491	0.318996	0.235742	0.163196	0.145998	0.197901	0.199885	0.237302	0.20469	0.288252	0.300399	0.384513	0.372932	0.485334	0.45961	0.414026	0.4394	0.634917	0.560691	0.667307	0.680376
728	0.248044	0.243704	0.299662	0.222299	0.2962	0.177009	0.13193	0.147158	0.209413	0.202115	0.186381	0.201164	0.277909	0.312248	0.434604	0.397633	0.397545	0.398251	0.434724	0.428242	0.524337	0.5591	0.620923	0.683416	0.25988	0.298484	0.303218	0.216945	0.326034	0.237356	0.165996	0.148278	0.201609	0.203175	0.24113	0.208046	0.291234	0.303686	0.388545	0.376928	0.490786	0.465013	0.418853	0.444681	0.644249	0.566738	0.678252	0.690388
729	0.251073	0.246432	0.304253	0.224449	0.301349	0.177983	0.134014	0.149406	0.213217	0.205551	0.188973	0.203961	0.280339	0.315123	0.438463	0.401578	0.401993	0.402676	0.439366	0.432544	0.531353	0.565613	0.631335	0.692901	0.263372	0.301356	0.308587	0.219442	0.332662	0.23884	0.168491	0.150281	0.205215	0.206409	0.244782	0.211197	0.294046	0.306759	0.392245	0.380633	0.495836	0.470105	0.423469	0.449691	0.653129	0.572451	0.688413	0.69972
730	0.254119	0.24919	0.308602	0.226471	0.306178	0.178853	0.135998	0.151473	0.216888	0.208758	0.191567	0.206723	0.282762	0.317932	0.44201	0.405305	0.406074	0.406737	0.443499	0.436372	0.537971	0.571819	0.641247	0.701858	0.266547	0.304117	0.313723	0.221944	0.339084	0.240441	0.171031	0.152407	0.208677	0.209477	0.248198	0.214246	0.296774	0.309781	0.395621	0.384009	0.50069	0.474968	0.427716	0.454301	0.661619	0.577946	0.698016	0.708557
731	0.256952	0.251773	0.312699	0.228358	0.310742	0.179728	0.137912	0.153455	0.220247	0.211671	0.194039	0.209316	0.285172	0.320667	0.445447	0.408942	0.410005	0.410669	0.447392	0.439966	0.544131	0.577607	0.650512	0.710189	0.269794	0.306667	0.31847	0.224193	0.345175	0.241946	0.173423	0.154398	0.21192	0.212322	0.251582	0.217309	0.299213	0.312495	0.398778	0.387159	0.505308	0.479625	0.431675	0.458665	0.669559	0.583076	0.707127	0.716932
732	0.259472	0.254083	0.31655	0.230135	0.31506	0.180621	0.139776	0.155417	0.223292	0.214355	0.196334	0.211711	0.287464	0.323246	0.448803	0.41247	0.41382	0.414502	0.451163	0.443427	0.549818	0.582944	0.659111	0.717901	0.272724	0.309024	0.322811	0.226149	0.350888	0.243287	0.175574	0.156137	0.214935	0.214949	0.254931	0.220324	0.301325	0.31483	0.401767	0.390148	0.509616	0.484015	0.435388	0.462827	0.676847	0.58774	0.715713	0.724794
733	0.261894	0.256294	0.320216	0.231924	0.319062	0.18132	0.141637	0.157391	0.226385	0.217133	0.198613	0.214174	0.289358	0.325453	0.451779	0.41564	0.417139	0.417809	0.454597	0.446548	0.555077	0.587951	0.667312	0.725231	0.27521	0.311222	0.327013	0.228237	0.356389	0.244755	0.177624	0.157845	0.217818	0.217467	0.257802	0.222867	0.30343	0.317127	0.404538	0.392972	0.513531	0.487918	0.438804	0.466587	0.683571	0.591978	0.723551	0.731944
734	0.264208	0.258392	0.323623	0.233549	0.322854	0.18204	0.143287	0.159168	0.229358	0.219777	0.200681	0.216388	0.291131	0.327518	0.454382	0.418354	0.420364	0.42103	0.457788	0.449437	0.560005	0.592589	0.674976	0.731996	0.277806	0.313128	0.330916	0.230133	0.361494	0.246124	0.179709	0.159582	0.220622	0.219927	0.260496	0.225261	0.305255	0.319171	0.40705	0.395506	0.517076	0.491538	0.442067	0.470148	0.689879	0.595963	0.730965	0.738606
735	0.266395	0.260379	0.326778	0.23503	0.326464	0.182838	0.144806	0.160777	0.232167	0.222236	0.202597	0.218394	0.292829	0.329478	0.456726	0.420774	0.42349	0.424171	0.460748	0.45212	0.56466	0.596922	0.682079	0.7382	0.280204	0.314926	0.334494	0.231789	0.366181	0.24735	0.181746	0.161274	0.223295	0.222288	0.263081	0.227587	0.306953	0.3211	0.409344	0.397804	0.520347	0.494964	0.445164	0.473515	0.695783	0.599747	0.737954	0.744836
736	0.268422	0.262268	0.329756	0.236529	0.329874	0.183665	0.146478	0.162413	0.234841	0.22457	0.204588	0.220481	0.294355	0.331255	0.459039	0.423272	0.426254	0.426962	0.463451	0.454577	0.569076	0.601093	0.688664	0.743977	0.28238	0.316696	0.337814	0.233335	0.370545	0.248506	0.183483	0.162729	0.225707	0.224447	0.265491	0.229786	0.308963	0.323281	0.411527	0.40005	0.523505	0.498223	0.447969	0.476565	0.701215	0.603298	0.744298	0.750584
737	0.27023	0.263941	0.332455	0.237855	0.332999	0.184441	0.147818	0.163814	0.237283	0.226725	0.206227	0.222246	0.295747	0.332874	0.461217	0.425635	0.428807	0.429543	0.466024	0.456947	0.573052	0.604835	0.694825	0.749363	0.28441	0.31824	0.340853	0.234816	0.374698	0.249707	0.185048	0.164045	0.22802	0.22644	0.267756	0.231772	0.310527	0.325031	0.413404	0.401952	0.526325	0.50112	0.450523	0.479338	0.706174	0.606354	0.750194	0.75592
738	0.271941	0.265528	0.334965	0.239094	0.335792	0.18506	0.148992	0.1651	0.239566	0.228746	0.207747	0.223873	0.297099	0.334444	0.463186	0.427783	0.431215	0.431962	0.468368	0.459106	0.576713	0.60828	0.700503	0.754321	0.286279	0.319674	0.343727	0.236297	0.378603	0.250932	0.186571	0.165334	0.230214	0.228327	0.269911	0.233664	0.311796	0.326487	0.415117	0.403692	0.528872	0.503758	0.452887	0.481919	0.710753	0.609125	0.755656	0.760847
739	0.273674	0.267167	0.337373	0.240356	0.338284	0.1855	0.150279	0.166443	0.241782	0.230693	0.209447	0.22561	0.298455	0.336026	0.464889	0.42967	0.433511	0.434254	0.470371	0.460916	0.580223	0.611602	0.705639	0.758816	0.28801	0.320985	0.346541	0.237802	0.382194	0.252119	0.188126	0.166665	0.232223	0.230136	0.271961	0.235574	0.313102	0.327951	0.416843	0.40549	0.531251	0.506273	0.455119	0.484384	0.715044	0.611866	0.760646	0.765343
740	0.275173	0.268561	0.339406	0.241391	0.34083	0.186239	0.151452	0.167661	0.243861	0.232524	0.210832	0.227038	0.299448	0.337226	0.466388	0.431288	0.435677	0.436514	0.472242	0.4626	0.58336	0.614503	0.710463	0.762966	0.289611	0.322057	0.349083	0.239092	0.385581	0.253283	0.189405	0.167758	0.233979	0.231626	0.273712	0.237177	0.314266	0.329242	0.418387	0.406983	0.533322	0.508456	0.457186	0.48663	0.718916	0.614184	0.765106	0.769364
741	0.276593	0.269891	0.341228	0.242283	0.343188	0.186993	0.152578	0.168848	0.245702	0.234146	0.212139	0.228396	0.3004	0.338325	0.467831	0.432866	0.437568	0.438503	0.474037	0.464239	0.586221	0.617208	0.714903	0.766767	0.291031	0.323278	0.351381	0.24029	0.388628	0.254341	0.190617	0.168802	0.235712	0.233114	0.275376	0.23868	0.315288	0.330408	0.419709	0.408279	0.53527	0.510485	0.45896	0.488592	0.7225	0.616408	0.769304	0.773146
742	0.278004	0.27123	0.342986	0.243157	0.345225	0.187577	0.153672	0.170012	0.247322	0.23557	0.213464	0.229774	0.301463	0.339486	0.469234	0.434449	0.439165	0.440145	0.475737	0.46582	0.588878	0.619819	0.718918	0.770222	0.292349	0.324427	0.353475	0.241465	0.3913	0.255281	0.191854	0.169884	0.237464	0.234695	0.277034	0.240177	0.31622	0.331504	0.420848	0.40949	0.537167	0.512451	0.460474	0.490321	0.725847	0.618659	0.773338	0.776778
743	0.27919	0.272295	0.344726	0.244205	0.347171	0.18816	0.154566	0.170897	0.249019	0.237067	0.2144	0.230765	0.302291	0.340496	0.470299	0.435636	0.44076	0.441806	0.47718	0.467151	0.591271	0.622043	0.722604	0.773381	0.293587	0.325194	0.355367	0.242469	0.393853	0.256293	0.192834	0.170741	0.238776	0.235819	0.278366	0.241407	0.317244	0.33258	0.422013	0.410667	0.538769	0.51416	0.462156	0.492136	0.728769	0.620446	0.776847	0.779972
744	0.280311	0.273343	0.346286	0.245144	0.348973	0.188808	0.155453	0.171805	0.250487	0.238397	0.215438	0.231787	0.302937	0.341275	0.471257	0.436721	0.442207	0.443334	0.478415	0.468264	0.59339	0.624027	0.72596	0.776225	0.294678	0.326091	0.357146	0.243487	0.396143	0.257184	0.193837	0.171642	0.23998	0.236849	0.279562	0.24255	0.318049	0.333509	0.422994	0.411695	0.540236	0.515746	0.463681	0.49378	0.731339	0.621947	0.780033	0.782819
745	0.281374	0.274385	0.347601	0.245885	0.350587	0.189459	0.156345	0.17275	0.251708	0.239521	0.216543	0.232855	0.30351	0.34193	0.472126	0.437733	0.443489	0.444713	0.479532	0.469252	0.595335	0.625898	0.728981	0.778758	0.295713	0.32695	0.358812	0.244531	0.398198	0.257995	0.194849	0.17256	0.24115	0.237866	0.280732	0.24368	0.31861	0.334253	0.423809	0.412594	0.541576	0.517184	0.464981	0.495205	0.73359	0.623254	0.782937	0.785376
746	0.282269	0.27524	0.348677	0.246481	0.351971	0.189928	0.157109	0.173511	0.2529	0.240551	0.217242	0.233659	0.304185	0.342755	0.472751	0.438498	0.444685	0.446019	0.480674	0.470269	0.597312	0.627789	0.73165	0.781002	0.296651	0.327635	0.360294	0.245471	0.400199	0.258958	0.195619	0.173222	0.242162	0.238734	0.281946	0.244791	0.319138	0.33484	0.424671	0.413493	0.54268	0.51832	0.466191	0.496532	0.735529	0.624405	0.785471	0.787682
747	0.283194	0.276129	0.349783	0.247208	0.353349	0.190538	0.157691	0.174125	0.254051	0.241607	0.217978	0.234364	0.304677	0.343317	0.473318	0.439231	0.445653	0.447107	0.481625	0.471156	0.598877	0.629289	0.734077	0.783063	0.297381	0.328261	0.361485	0.246154	0.401929	0.259923	0.196315	0.173847	0.243236	0.23967	0.282917	0.245695	0.319686	0.335427	0.425345	0.414232	0.543612	0.519368	0.467329	0.497786	0.737343	0.625572	0.787753	0.789776
748	0.284105	0.277008	0.35078	0.247907	0.354635	0.191194	0.158287	0.174765	0.255084	0.242585	0.218684	0.234995	0.305076	0.34374	0.473853	0.439934	0.446552	0.448128	0.482447	0.471916	0.600166	0.630518	0.736251	0.784895	0.298159	0.328805	0.362468	0.246694	0.403449	0.260838	0.196916	0.174413	0.244182	0.240493	0.283675	0.246434	0.320185	0.335991	0.425865	0.414805	0.544427	0.520335	0.468337	0.498895	0.739042	0.626665	0.789754	0.791604
749	0.284897	0.277764	0.351472	0.248352	0.355672	0.191695	0.159083	0.175576	0.255914	0.24334	0.219193	0.235552	0.305544	0.344263	0.474333	0.440549	0.447564	0.449258	0.483257	0.472598	0.601469	0.631745	0.738142	0.786435	0.298892	0.329353	0.363403	0.247297	0.40487	0.261679	0.197386	0.174862	0.244774	0.24099	0.284363	0.247128	0.320546	0.336465	0.426336	0.415262	0.545176	0.521177	0.469159	0.49978	0.740565	0.627534	0.791434	0.79312
750	0.285578	0.278444	0.35226	0.24888	0.356555	0.192041	0.159572	0.176109	0.256647	0.244029	0.219771	0.23611	0.305915	0.344689	0.474733	0.4411	0.44831	0.450128	0.483918	0.473173	0.602726	0.63301	0.739914	0.787876	0.29949	0.330102	0.364464	0.248119	0.406004	0.262358	0.197958	0.175375	0.245484	0.241597	0.285129	0.247854	0.320914	0.336927	0.426731	0.415704	0.545848	0.52199	0.469946	0.500584	0.741862	0.628305	0.793008	0.794526
751	0.286181	0.279046	0.353019	0.249418	0.357422	0.192451	0.159998	0.17659	0.257281	0.244621	0.220322	0.236651	0.306182	0.34502	0.474984	0.441483	0.448924	0.450876	0.484492	0.473704	0.603782	0.634056	0.741465	0.789122	0.300098	0.330492	0.365389	0.248822	0.407055	0.263056	0.198567	0.175948	0.246161	0.24218	0.285847	0.248548	0.321238	0.337327	0.427051	0.416091	0.546393	0.522672	0.47067	0.501327	0.742958	0.628992	0.794497	0.795879
752	0.286763	0.279612	0.353639	0.249901	0.358334	0.193044	0.160528	0.177158	0.257852	0.245135	0.220778	0.237144	0.306397	0.345301	0.475078	0.441684	0.449517	0.4516	0.48502	0.474214	0.604619	0.634828	0.742739	0.790118	0.300628	0.330762	0.366045	0.249259	0.408136	0.263873	0.199129	0.176529	0.246685	0.242631	0.286412	0.249135	0.32148	0.33763	0.427316	0.416408	0.546829	0.523206	0.471299	0.502015	0.743913	0.629613	0.79586	0.797147
753	0.287459	0.280315	0.354163	0.250391	0.359196	0.193672	0.160952	0.177545	0.258542	0.245775	0.221236	0.237548	0.306723	0.34567	0.47515	0.441928	0.449985	0.452159	0.48544	0.474616	0.605637	0.635888	0.743848	0.79096	0.301097	0.331311	0.366733	0.249884	0.409029	0.264665	0.199598	0.176997	0.247165	0.243064	0.286841	0.24955	0.321665	0.337843	0.427595	0.416754	0.547372	0.523873	0.471824	0.502653	0.744869	0.630252	0.796954	0.798129
754	0.288106	0.28096	0.354634	0.250788	0.359845	0.194136	0.161261	0.177883	0.259124	0.246355	0.221633	0.237883	0.306948	0.345895	0.475297	0.442195	0.450407	0.452711	0.485845	0.474982	0.606394	0.636665	0.744817	0.79171	0.301494	0.331648	0.36743	0.250543	0.409787	0.265371	0.200002	0.177408	0.247594	0.243429	0.287144	0.249861	0.321866	0.338107	0.427823	0.417022	0.547691	0.524296	0.472294	0.503208	0.745607	0.630685	0.797885	0.79896
755	0.288655	0.281494	0.355075	0.251128	0.360339	0.194504	0.161555	0.178262	0.259543	0.246807	0.221961	0.238172	0.307065	0.346009	0.475486	0.442451	0.450843	0.453296	0.486246	0.475326	0.606912	0.63715	0.745694	0.792412	0.301853	0.33194	0.368064	0.251129	0.410474	0.266029	0.200357	0.177785	0.247986	0.243752	0.287436	0.2502	0.322078	0.338401	0.427998	0.417221	0.547829	0.524522	0.472731	0.50368	0.746166	0.630973	0.798676	0.799677
756	0.289159	0.281985	0.355491	0.251583	0.360949	0.195106	0.162053	0.178752	0.259893	0.247152	0.222265	0.238445	0.307259	0.346288	0.475553	0.442638	0.451347	0.45385	0.486582	0.475613	0.607627	0.637834	0.746543	0.793095	0.302249	0.332314	0.368494	0.251552	0.411174	0.26677	0.200662	0.17813	0.248373	0.244123	0.287948	0.250772	0.322217	0.338545	0.428168	0.417457	0.548174	0.524988	0.473129	0.504102	0.74683	0.631454	0.799278	0.800229
757	0.289523	0.282367	0.355883	0.251982	0.361416	0.195517	0.162309	0.179018	0.260336	0.247544	0.222533	0.238669	0.307308	0.346358	0.475475	0.442716	0.45175	0.454397	0.486855	0.475857	0.608122	0.638347	0.747212	0.79358	0.302746	0.332611	0.369031	0.252073	0.411706	0.267357	0.200968	0.178477	0.248634	0.244336	0.288236	0.251126	0.322432	0.338752	0.428365	0.417671	0.548388	0.525321	0.473606	0.504596	0.74717	0.631588	0.799866	0.800812
758	0.289842	0.282725	0.356216	0.252317	0.361764	0.19581	0.162416	0.17915	0.260729	0.247906	0.222843	0.238923	0.307332	0.346367	0.475338	0.442738	0.452066	0.454902	0.487056	0.476037	0.608493	0.638759	0.747791	0.79401	0.302994	0.332951	0.369551	0.252597	0.412196	0.267947	0.201241	0.178782	0.248844	0.244486	0.288425	0.25139	0.322681	0.339011	0.428492	0.417836	0.548501	0.525526	0.474072	0.505086	0.747373	0.631579	0.800415	0.801351
759	0.290256	0.283174	0.356461	0.252638	0.362106	0.196204	0.162648	0.179387	0.260882	0.248116	0.22325	0.23927	0.307512	0.346566	0.475267	0.442789	0.452364	0.455318	0.487187	0.476145	0.60896	0.639246	0.748407	0.794565	0.303149	0.33329	0.369846	0.252965	0.412826	0.268766	0.201452	0.179012	0.249116	0.244729	0.288763	0.25181	0.322867	0.339243	0.428467	0.417952	0.54865	0.525721	0.474395	0.505448	0.747755	0.6318	0.800834	0.801709
760	0.290718	0.283674	0.356781	0.253048	0.362531	0.196689	0.16321	0.179983	0.261104	0.248341	0.223427	0.239367	0.307651	0.34669	0.475337	0.442913	0.452609	0.455639	0.487365	0.476321	0.609436	0.639751	0.748824	0.794887	0.303458	0.333436	0.370251	0.25347	0.413395	0.269599	0.201848	0.179435	0.249304	0.244856	0.288958	0.251994	0.322958	0.339409	0.428657	0.41816	0.548846	0.525988	0.474686	0.505774	0.748008	0.631986	0.801147	0.802057
761	0.291174	0.284163	0.357102	0.253473	0.362969	0.197224	0.163578	0.180357	0.26128	0.248536	0.223587	0.239473	0.307699	0.346721	0.475389	0.443038	0.452835	0.455958	0.487575	0.476535	0.609849	0.640223	0.749087	0.79507	0.303664	0.333661	0.370651	0.253997	0.413818	0.270294	0.202198	0.179835	0.24939	0.244914	0.289126	0.25218	0.323024	0.339534	0.428764	0.418272	0.548958	0.526219	0.474972	0.506076	0.748187	0.632097	0.801352	0.802312
762	0.29157	0.284575	0.357348	0.253829	0.363345	0.197747	0.163554	0.180292	0.261363	0.248683	0.22385	0.239718	0.307665	0.346697	0.475294	0.44308	0.453068	0.456328	0.48776	0.476716	0.610147	0.6406	0.749263	0.795209	0.30386	0.333981	0.370936	0.254427	0.414083	0.270808	0.202363	0.180074	0.249425	0.244977	0.289316	0.25249	0.323121	0.33965	0.42864	0.418213	0.548928	0.52634	0.475243	0.506349	0.748335	0.632138	0.801469	0.802435
763	0.291821	0.284806	0.35749	0.254064	0.363609	0.19815	0.16399	0.180735	0.261619	0.24892	0.223954	0.239748	0.307665	0.346715	0.475035	0.44293	0.453306	0.456693	0.48779	0.476725	0.610315	0.640748	0.749406	0.795267	0.304102	0.334322	0.371096	0.254695	0.414299	0.27131	0.202566	0.180345	0.249617	0.245138	0.2893	0.252571	0.323247	0.339784	0.428701	0.41828	0.548911	0.526416	0.475435	0.506584	0.748351	0.632152	0.801611	0.802583
764	0.292104	0.285103	0.357577	0.254274	0.363934	0.198584	0.164222	0.180994	0.261729	0.249016	0.224052	0.239775	0.307752	0.346801	0.474825	0.442792	0.453479	0.456998	0.487878	0.476808	0.610488	0.640948	0.74952	0.795321	0.304311	0.334583	0.371367	0.255135	0.414558	0.271943	0.202715	0.180551	0.249689	0.245216	0.289361	0.252699	0.323345	0.339889	0.42874	0.418312	0.548899	0.526474	0.47553	0.506698	0.748304	0.632142	0.801464	0.802468
765	0.292477	0.285525	0.357667	0.254517	0.364304	0.199096	0.164213	0.181022	0.261707	0.249023	0.224155	0.239824	0.307877	0.346901	0.474716	0.442756	0.453568	0.457217	0.488013	0.476942	0.61066	0.641189	0.749558	0.795337	0.304542	0.334785	0.371724	0.255699	0.414854	0.272662	0.202836	0.180726	0.249644	0.245211	0.289482	0.252885	0.323407	0.339985	0.42871	0.418315	0.548855	0.526514	0.4756	0.506756	0.748253	0.632106	0.801127	0.802184
766	0.292896	0.285978	0.357826	0.254825	0.36454	0.19965	0.164454	0.181333	0.261862	0.24925	0.22415	0.239761	0.307892	0.34688	0.474621	0.44282	0.453605	0.457357	0.487981	0.476859	0.61069	0.641207	0.749416	0.79517	0.304771	0.334977	0.371903	0.255993	0.41508	0.273241	0.203058	0.181022	0.249732	0.245281	0.289376	0.252912	0.323456	0.340153	0.428693	0.418439	0.54871	0.526512	0.475805	0.506961	0.748248	0.632032	0.80108	0.802179
767	0.293203	0.286396	0.358038	0.255166	0.364809	0.200182	0.164594	0.181446	0.261946	0.249344	0.224291	0.239808	0.307906	0.346866	0.474404	0.442695	0.453767	0.457597	0.487978	0.476862	0.610763	0.641298	0.749226	0.79496	0.304887	0.335241	0.372042	0.256337	0.415322	0.273856	0.203159	0.181188	0.249719	0.245273	0.289378	0.25297	0.323563	0.34029	0.428722	0.418518	0.54864	0.52655	0.475957	0.507098	0.748096	0.631887	0.80091	0.802113
768	0.293424	0.286715	0.358227	0.255509	0.365001	0.20056	0.164731	0.181555	0.261923	0.249312	0.224426	0.23986	0.307889	0.346834	0.474172	0.442528	0.453906	0.457859	0.488005	0.476919	0.610842	0.641425	0.749033	0.794753	0.305041	0.33551	0.372195	0.25671	0.41554	0.274474	0.203234	0.181326	0.249667	0.245228	0.289418	0.253047	0.323677	0.340381	0.428716	0.418512	0.548623	0.526631	0.476042	0.507182	0.747856	0.631706	0.800626	0.801939
769	0.293648	0.286921	0.358326	0.255833	0.364994	0.200718	0.165038	0.181961	0.261829	0.249265	0.224345	0.239759	0.307799	0.346734	0.474068	0.442543	0.45383	0.458	0.488008	0.476913	0.610851	0.641491	0.74886	0.794575	0.305236	0.335738	0.372389	0.257024	0.415685	0.275033	0.203424	0.181597	0.249687	0.245227	0.289348	0.2531	0.323727	0.340445	0.428597	0.418438	0.548578	0.526721	0.476103	0.507283	0.747653	0.63154	0.800355	0.801711
770	0.293951	0.287264	0.358479	0.256196	0.36518	0.201145	0.165281	0.182229	0.261715	0.249203	0.224379	0.239701	0.307746	0.346691	0.473854	0.442402	0.453845	0.458087	0.48799	0.47686	0.61095	0.641678	0.748795	0.794516	0.305424	0.335891	0.372586	0.257449	0.41593	0.275704	0.203481	0.181745	0.249614	0.245182	0.289408	0.253297	0.323814	0.340566	0.428546	0.418414	0.548513	0.526779	0.476157	0.507328	0.747445	0.63142	0.800141	0.801589
771	0.294265	0.287626	0.358618	0.256476	0.365411	0.201615	0.165467	0.182402	0.261653	0.249184	0.224437	0.239676	0.30778	0.346701	0.473632	0.442275	0.453865	0.458153	0.488033	0.476878	0.611012	0.641833	0.748682	0.794418	0.305601	0.336108	0.372786	0.257901	0.416132	0.276344	0.203533	0.181893	0.249499	0.245096	0.289423	0.253421	0.323888	0.340649	0.428504	0.418409	0.548375	0.526761	0.476263	0.507412	0.74725	0.631292	0.799834	0.801364
772	0.294529	0.287908	0.358707	0.256645	0.365569	0.201973	0.165611	0.182532	0.261686	0.249245	0.224461	0.239679	0.307877	0.346727	0.47347	0.442262	0.453842	0.458241	0.488136	0.476985	0.610977	0.641878	0.748429	0.794188	0.305745	0.336339	0.372984	0.258308	0.416238	0.276889	0.203673	0.182118	0.249405	0.24501	0.289304	0.253371	0.323929	0.340666	0.428442	0.418399	0.548185	0.526696	0.476418	0.507558	0.747079	0.631134	0.79941	0.800981
773	0.294717	0.288149	0.358833	0.256939	0.365739	0.202402	0.165691	0.182551	0.261817	0.249398	0.224587	0.239781	0.307878	0.346689	0.473285	0.442199	0.453921	0.458437	0.488083	0.476926	0.611017	0.641997	0.748137	0.79392	0.305853	0.336519	0.37314	0.258666	0.416507	0.277524	0.203847	0.182321	0.249368	0.245052	0.289234	0.253389	0.324033	0.340801	0.428467	0.41842	0.548159	0.526796	0.476453	0.507598	0.746944	0.631033	0.799215	0.800865
774	0.294912	0.288388	0.358931	0.25722	0.365952	0.202848	0.165743	0.182658	0.261825	0.24938	0.224615	0.239734	0.30777	0.346583	0.473148	0.442125	0.454044	0.458661	0.488033	0.476854	0.610947	0.641963	0.747904	0.793705	0.306048	0.336798	0.373333	0.259043	0.416676	0.278109	0.203855	0.182408	0.249375	0.245076	0.289244	0.253491	0.324071	0.340864	0.428461	0.41846	0.548174	0.526879	0.476512	0.507606	0.746743	0.630866	0.798925	0.800634
775	0.295153	0.288679	0.35902	0.257478	0.366175	0.20329	0.165847	0.18288	0.26172	0.249242	0.22457	0.239569	0.307666	0.346501	0.473076	0.442078	0.454118	0.45883	0.488078	0.476879	0.610811	0.641828	0.747744	0.793569	0.306199	0.337015	0.373547	0.259462	0.416752	0.278651	0.20382	0.182487	0.249389	0.245059	0.289241	0.253603	0.324099	0.340883	0.428449	0.418524	0.548136	0.526883	0.476612	0.507632	0.746474	0.630637	0.798558	0.80033
776	0.295447	0.289088	0.359188	0.257793	0.366327	0.203718	0.16612	0.183104	0.2617	0.249294	0.224658	0.239541	0.307789	0.346611	0.473038	0.442106	0.454014	0.458848	0.488272	0.477093	0.610837	0.641864	0.747597	0.793483	0.306282	0.337128	0.373693	0.259905	0.416948	0.279274	0.204126	0.182833	0.249354	0.245072	0.289018	0.25356	0.324317	0.341057	0.428565	0.418627	0.547964	0.526836	0.476674	0.507708	0.746213	0.630448	0.798397	0.800311
777	0.295786	0.289463	0.359427	0.258248	0.366555	0.204149	0.166255	0.183221	0.261671	0.249269	0.22477	0.239565	0.307764	0.346568	0.472897	0.442075	0.454072	0.458984	0.48835	0.47717	0.610751	0.641772	0.747372	0.793327	0.306451	0.337383	0.373729	0.260119	0.417109	0.279878	0.204273	0.183057	0.249358	0.245073	0.288887	0.253521	0.324501	0.341262	0.428423	0.418514	0.547942	0.526889	0.476756	0.507839	0.746014	0.630326	0.798109	0.800045
778	0.296084	0.289774	0.359674	0.258698	0.366779	0.204567	0.166313	0.183302	0.261642	0.249217	0.22485	0.239586	0.307735	0.346515	0.472727	0.44203	0.454237	0.459211	0.488344	0.477154	0.610657	0.641708	0.74718	0.793178	0.306609	0.337641	0.373839	0.260364	0.417253	0.280446	0.204399	0.183271	0.249353	0.245047	0.288851	0.253519	0.32466	0.341451	0.428299	0.418443	0.547983	0.527013	0.476873	0.507982	0.745917	0.630287	0.797785	0.79971
779	0.296269	0.290036	0.359868	0.258985	0.366898	0.204964	0.166435	0.183452	0.261633	0.249234	0.224873	0.239559	0.307914	0.346657	0.472649	0.442054	0.454357	0.45942	0.488359	0.477174	0.610715	0.641871	0.747132	0.79313	0.306753	0.337865	0.374163	0.260907	0.417425	0.280984	0.204714	0.183633	0.249299	0.245011	0.288828	0.253554	0.324846	0.341601	0.428522	0.418684	0.547941	0.527124	0.477009	0.508077	0.745905	0.630307	0.797567	0.799585
780	0.29647	0.290313	0.360068	0.259314	0.367089	0.205421	0.166566	0.183559	0.261589	0.249209	0.224902	0.239515	0.307993	0.346701	0.472657	0.442128	0.454401	0.459563	0.488363	0.47718	0.610767	0.641967	0.746964	0.793011	0.306924	0.338076	0.374209	0.261157	0.417523	0.281467	0.204744	0.183728	0.249433	0.245133	0.288809	0.253668	0.324925	0.341678	0.428539	0.418673	0.547962	0.527199	0.477034	0.508093	0.745719	0.63022	0.79714	0.799263
781	0.296724	0.290634	0.360198	0.259624	0.367325	0.205878	0.166746	0.183748	0.261505	0.249142	0.224977	0.239505	0.307968	0.346657	0.472542	0.44208	0.45444	0.459693	0.488476	0.477256	0.610781	0.642042	0.746793	0.792921	0.307114	0.3383	0.374288	0.26145	0.417694	0.282012	0.20474	0.183806	0.249506	0.245199	0.288696	0.253695	0.325031	0.341789	0.428588	0.41874	0.547914	0.527254	0.477126	0.508154	0.745438	0.630049	0.796853	0.799085
782	0.29702	0.290991	0.360277	0.259898	0.367567	0.20631	0.166975	0.184037	0.261418	0.249066	0.225079	0.239521	0.307894	0.34659	0.472302	0.441924	0.454524	0.459849	0.488693	0.477412	0.610755	0.642121	0.746693	0.792913	0.307284	0.338594	0.374548	0.26194	0.417978	0.282648	0.20486	0.184006	0.249412	0.245127	0.288511	0.253615	0.325209	0.341948	0.428759	0.418991	0.547772	0.527314	0.477316	0.508286	0.745209	0.62989	0.796821	0.799152
783	0.29726	0.291307	0.360553	0.260256	0.367764	0.206776	0.167145	0.184193	0.261457	0.249063	0.225045	0.239413	0.307888	0.346619	0.472426	0.442091	0.454656	0.460033	0.488723	0.477499	0.610713	0.642109	0.746588	0.792908	0.30745	0.338978	0.374682	0.26225	0.418156	0.283209	0.20495	0.184128	0.249389	0.245145	0.288561	0.253742	0.325259	0.341933	0.428702	0.418917	0.547763	0.527401	0.477257	0.508264	0.74532	0.629994	0.796573	0.798962
784	0.297457	0.291586	0.3608	0.260664	0.368088	0.207361	0.167386	0.184424	0.261499	0.249095	0.225142	0.239415	0.308012	0.346752	0.472498	0.442244	0.454792	0.460228	0.488764	0.477564	0.610692	0.64216	0.746518	0.79291	0.307652	0.339264	0.374859	0.262638	0.418294	0.283713	0.205169	0.184422	0.249477	0.245228	0.288593	0.253871	0.325456	0.342098	0.428736	0.418963	0.547856	0.527575	0.47737	0.508385	0.745213	0.629912	0.796395	0.798879
785	0.297663	0.29186	0.361023	0.261085	0.36845	0.207921	0.167592	0.184661	0.261508	0.249113	0.225291	0.239475	0.308212	0.346934	0.472433	0.442286	0.454883	0.460397	0.488893	0.477668	0.610694	0.642265	0.746467	0.792891	0.307871	0.339566	0.375055	0.263052	0.418451	0.284238	0.205436	0.184795	0.249572	0.245285	0.288538	0.25393	0.325777	0.342421	0.428905	0.419168	0.547982	0.527787	0.477633	0.508625	0.744939	0.629695	0.796322	0.798935
786	0.297959	0.292182	0.361347	0.26147	0.368594	0.208174	0.167519	0.184669	0.261503	0.249056	0.2252	0.239362	0.308346	0.347056	0.47235	0.442264	0.454887	0.460495	0.489112	0.477886	0.610705	0.642318	0.746387	0.792817	0.308087	0.339916	0.375138	0.26326	0.418682	0.284909	0.205527	0.184934	0.249465	0.245173	0.288443	0.253928	0.326004	0.342633	0.429079	0.419332	0.548035	0.527914	0.477751	0.508763	0.744934	0.629704	0.796253	0.798959
787	0.298276	0.292564	0.361419	0.261717	0.368796	0.208637	0.167581	0.184735	0.261485	0.249057	0.225293	0.239362	0.308349	0.347048	0.472433	0.442373	0.455082	0.460773	0.489187	0.477916	0.610811	0.642447	0.746399	0.792935	0.308253	0.340179	0.375353	0.263662	0.418844	0.285489	0.205619	0.185076	0.249441	0.24514	0.288484	0.254068	0.326092	0.342712	0.429228	0.419518	0.548113	0.528035	0.477874	0.508865	0.744798	0.629659	0.796132	0.79888
788	0.298513	0.292879	0.361547	0.262026	0.369011	0.209134	0.167782	0.184917	0.261547	0.249136	0.225481	0.239439	0.308342	0.347006	0.472565	0.44254	0.455277	0.461039	0.489248	0.477936	0.61085	0.642526	0.746426	0.793085	0.308412	0.340434	0.37559	0.264092	0.418965	0.285974	0.205739	0.185263	0.249506	0.245215	0.288615	0.254292	0.326126	0.342735	0.429333	0.419667	0.548183	0.528154	0.478093	0.509045	0.7447	0.629651	0.795997	0.798806
789	0.298639	0.293062	0.362	0.262536	0.369166	0.209435	0.168004	0.185169	0.261718	0.249243	0.225616	0.239521	0.30843	0.347037	0.4726	0.442656	0.455266	0.46109	0.48945	0.478143	0.61073	0.642489	0.74639	0.793095	0.308628	0.340686	0.375722	0.264361	0.419109	0.286425	0.205875	0.185482	0.249602	0.245348	0.288715	0.254472	0.326234	0.342826	0.429399	0.419735	0.548221	0.52828	0.47842	0.509351	0.744811	0.629776	0.795909	0.798845
790	0.29899	0.293492	0.362124	0.262775	0.369391	0.209814	0.168044	0.185194	0.261667	0.249166	0.225887	0.239781	0.30843	0.34707	0.472642	0.442757	0.45527	0.461141	0.489621	0.478276	0.610983	0.642855	0.746442	0.793204	0.308921	0.34091	0.375976	0.26484	0.41933	0.286898	0.205989	0.185654	0.249682	0.245398	0.288592	0.254447	0.326591	0.343161	0.429472	0.419827	0.548382	0.528506	0.478534	0.509465	0.744704	0.629762	0.795907	0.798895
791	0.299295	0.293879	0.362258	0.263058	0.369607	0.210229	0.168122	0.185285	0.26163	0.249102	0.226002	0.239875	0.3084	0.347078	0.472702	0.442865	0.455445	0.461354	0.489742	0.478366	0.611187	0.643107	0.746531	0.793351	0.30912	0.341124	0.376143	0.26521	0.419526	0.287424	0.206124	0.185842	0.249751	0.24547	0.288516	0.25446	0.326806	0.343387	0.429533	0.419934	0.548506	0.528722	0.47868	0.509616	0.744645	0.629745	0.795942	0.799013
792	0.299447	0.294104	0.362549	0.26351	0.369814	0.210673	0.168318	0.185536	0.261702	0.249136	0.225933	0.239743	0.308417	0.347087	0.472808	0.443023	0.455753	0.461714	0.489848	0.478472	0.611184	0.643085	0.746626	0.7935	0.309346	0.341418	0.376185	0.265403	0.419694	0.288022	0.206317	0.186094	0.249813	0.245582	0.288603	0.254626	0.326789	0.343408	0.429607	0.420061	0.548545	0.528887	0.478941	0.509875	0.744743	0.629811	0.795971	0.799166
793	0.299634	0.294357	0.362784	0.263893	0.370158	0.211248	0.168459	0.185676	0.261694	0.249134	0.226129	0.23982	0.30859	0.347223	0.473059	0.443343	0.455842	0.461937	0.49007	0.478692	0.611295	0.643275	0.746731	0.793673	0.309643	0.341811	0.376366	0.265809	0.420029	0.288735	0.206621	0.186445	0.249861	0.245581	0.288688	0.254847	0.326976	0.343589	0.429815	0.420258	0.548652	0.529075	0.479106	0.510008	0.744805	0.629955	0.795949	0.799128
794	0.299956	0.294722	0.36299	0.264225	0.370435	0.211695	0.168597	0.185825	0.261762	0.24919	0.22623	0.239835	0.308784	0.34739	0.473196	0.443514	0.455896	0.462071	0.490235	0.478862	0.611425	0.643463	0.746899	0.793891	0.309858	0.342043	0.376583	0.266195	0.420216	0.289252	0.206778	0.186668	0.249972	0.245669	0.288781	0.255029	0.327156	0.343766	0.429973	0.420399	0.548883	0.529437	0.479256	0.510124	0.744937	0.630117	0.795994	0.799189
795	0.300315	0.295112	0.363193	0.264553	0.370615	0.212045	0.168777	0.186015	0.261922	0.249318	0.22627	0.239823	0.308894	0.347515	0.473191	0.443544	0.456009	0.462231	0.490335	0.478971	0.611541	0.643635	0.747082	0.794122	0.310023	0.342288	0.376786	0.266568	0.420306	0.289652	0.206888	0.186851	0.250152	0.245843	0.288815	0.255132	0.327367	0.343969	0.430096	0.420521	0.549065	0.529755	0.479438	0.510288	0.745075	0.630233	0.796103	0.799363
796	0.300517	0.295355	0.363434	0.264952	0.370761	0.212463	0.16903	0.18624	0.262117	0.249493	0.226445	0.239933	0.308853	0.34755	0.473147	0.443607	0.456237	0.46256	0.490435	0.47908	0.611625	0.643845	0.747191	0.794309	0.310199	0.342568	0.376943	0.267015	0.420514	0.290199	0.207207	0.187216	0.250357	0.245993	0.288722	0.255165	0.327732	0.344284	0.430287	0.42073	0.548948	0.529678	0.479682	0.510546	0.745097	0.630257	0.796223	0.799547
797	0.300682	0.295592	0.363771	0.265436	0.370971	0.21277	0.169119	0.186375	0.262307	0.249631	0.226577	0.240007	0.308996	0.347688	0.473282	0.443801	0.456435	0.462816	0.490512	0.479134	0.611659	0.643936	0.747293	0.794466	0.310413	0.342726	0.377052	0.267243	0.420727	0.290741	0.207407	0.187436	0.250384	0.24603	0.28887	0.25539	0.327986	0.34452	0.43041	0.420865	0.549101	0.529872	0.479878	0.510738	0.74523	0.630441	0.79651	0.799856
798	0.300943	0.29594	0.364077	0.265855	0.371263	0.213213	0.169209	0.186534	0.262384	0.249664	0.226682	0.240067	0.309177	0.347803	0.473464	0.444	0.456605	0.463028	0.4906	0.479199	0.611742	0.644082	0.747514	0.794733	0.310606	0.343002	0.37718	0.267464	0.420925	0.291289	0.207653	0.187705	0.250377	0.246058	0.288945	0.255524	0.328192	0.344695	0.430582	0.421037	0.549419	0.530222	0.48013	0.51099	0.745448	0.630684	0.796722	0.800128
799	0.30135	0.296422	0.364268	0.26613	0.371611	0.21392	0.169432	0.18679	0.262332	0.249603	0.226791	0.240141	0.309239	0.347798	0.473566	0.444117	0.456771	0.463249	0.490748	0.479345	0.611933	0.644399	0.747877	0.79515	0.31083	0.343373	0.377396	0.267879	0.421111	0.291851	0.208024	0.188125	0.250495	0.246192	0.288758	0.255418	0.32842	0.344856	0.430833	0.421292	0.549703	0.530534	0.480479	0.511357	0.745661	0.630857	0.796703	0.800243
800	0.301694	0.29677	0.364544	0.266526	0.371913	0.214415	0.169556	0.186928	0.262449	0.249698	0.226853	0.240161	0.309266	0.347871	0.473707	0.444345	0.456923	0.463436	0.491054	0.479617	0.612068	0.644601	0.748006	0.795349	0.311102	0.34371	0.377749	0.268386	0.421311	0.292334	0.20797	0.188139	0.250769	0.246463	0.28897	0.255677	0.328565	0.345019	0.430725	0.42126	0.549903	0.530841	0.480616	0.511484	0.745692	0.630938	0.796805	0.800377
801	0.30187	0.296998	0.364727	0.266845	0.372208	0.214888	0.169667	0.187032	0.26257	0.24979	0.226974	0.240231	0.309306	0.347944	0.473826	0.444572	0.457077	0.463611	0.491253	0.479814	0.612268	0.644847	0.748234	0.79566	0.311273	0.343845	0.378005	0.268809	0.421525	0.292874	0.208066	0.188274	0.250937	0.246632	0.2892	0.255971	0.328795	0.345307	0.430782	0.421338	0.549917	0.530995	0.480785	0.511641	0.745909	0.631124	0.796944	0.800545
802	0.301946	0.297195	0.364844	0.267095	0.372487	0.215378	0.169821	0.187175	0.262658	0.249835	0.227167	0.240359	0.309381	0.348011	0.473951	0.444771	0.45724	0.463794	0.491348	0.479927	0.612549	0.645167	0.74862	0.796119	0.311466	0.344044	0.378116	0.2691	0.421739	0.293465	0.208411	0.188649	0.251006	0.246693	0.289316	0.256173	0.329098	0.345651	0.431082	0.421596	0.549869	0.531059	0.481062	0.511907	0.746307	0.631422	0.797084	0.800754
803	0.302198	0.297547	0.365172	0.267528	0.372676	0.215729	0.170049	0.187425	0.262825	0.24993	0.227337	0.240438	0.309481	0.348147	0.474235	0.445024	0.457404	0.464011	0.491664	0.480182	0.612807	0.645437	0.748891	0.796413	0.311696	0.344415	0.378243	0.269352	0.421913	0.293915	0.208536	0.188906	0.2513	0.246914	0.289475	0.256388	0.329236	0.345754	0.431165	0.421714	0.550168	0.531356	0.481322	0.512135	0.746429	0.631611	0.797244	0.801005
804	0.302447	0.297882	0.365453	0.26796	0.372907	0.216153	0.170222	0.187608	0.26301	0.250087	0.227522	0.240588	0.309507	0.348154	0.474389	0.44525	0.457543	0.464254	0.491788	0.480336	0.613044	0.645757	0.749187	0.796728	0.311781	0.344578	0.37846	0.269765	0.422177	0.294491	0.208796	0.18921	0.251526	0.247111	0.289558	0.256588	0.329388	0.345837	0.431357	0.421939	0.550403	0.531633	0.48153	0.512341	0.746675	0.631888	0.797467	0.801278
805	0.302716	0.298217	0.365658	0.268335	0.373175	0.216626	0.170304	0.187711	0.263187	0.250238	0.22768	0.240733	0.30949	0.348087	0.474469	0.445417	0.457699	0.464514	0.491831	0.480444	0.613242	0.646043	0.749446	0.797005	0.311948	0.344824	0.378701	0.270222	0.422449	0.295108	0.209073	0.189487	0.25162	0.247205	0.289599	0.25675	0.329602	0.345987	0.43155	0.422143	0.550588	0.531884	0.481695	0.512511	0.746966	0.632139	0.797763	0.801572
806	0.303069	0.298612	0.365845	0.268655	0.373413	0.217054	0.170331	0.187802	0.263348	0.25031	0.22777	0.240762	0.309502	0.348078	0.474628	0.445527	0.457916	0.464772	0.492042	0.480644	0.613384	0.646187	0.749574	0.79715	0.312224	0.345157	0.37886	0.270521	0.422601	0.295578	0.209148	0.189631	0.251633	0.247196	0.289678	0.256866	0.329859	0.346224	0.431556	0.42214	0.550846	0.532166	0.481847	0.51263	0.747113	0.632218	0.798126	0.801896
807	0.303371	0.298985	0.366084	0.269037	0.373558	0.217494	0.17061	0.188075	0.263543	0.250474	0.227974	0.240897	0.309503	0.348048	0.474749	0.445758	0.458047	0.464974	0.492233	0.48081	0.613489	0.646382	0.749796	0.797448	0.312502	0.345388	0.379065	0.270891	0.422779	0.295978	0.209399	0.189911	0.251847	0.24744	0.289755	0.256999	0.329965	0.346372	0.431765	0.422381	0.550929	0.53236	0.481954	0.512741	0.747413	0.632601	0.798509	0.802281
808	0.303637	0.299312	0.366295	0.269357	0.373666	0.217883	0.170828	0.188298	0.263672	0.250557	0.22815	0.241011	0.309573	0.348138	0.474786	0.445892	0.458154	0.46512	0.492396	0.480946	0.61364	0.646637	0.750034	0.797732	0.312641	0.345721	0.379245	0.271225	0.42293	0.296387	0.209653	0.190213	0.25216	0.247757	0.289926	0.257212	0.330131	0.34655	0.431987	0.422615	0.55112	0.532659	0.482192	0.512969	0.747737	0.633001	0.798783	0.802588
809	0.303888	0.29959	0.366472	0.269608	0.373824	0.218228	0.170843	0.188363	0.263725	0.25052	0.228234	0.241048	0.309721	0.348364	0.474784	0.445868	0.458288	0.465236	0.492566	0.481096	0.613878	0.646936	0.750258	0.79793	0.312782	0.345958	0.37938	0.271502	0.42304	0.296853	0.209811	0.190459	0.252442	0.247981	0.290193	0.257497	0.330435	0.346808	0.432069	0.422673	0.551511	0.533099	0.482606	0.51333	0.747999	0.633221	0.798966	0.802815
810	0.304102	0.299843	0.366835	0.270161	0.374183	0.218745	0.171087	0.188596	0.263967	0.250738	0.228435	0.241202	0.309743	0.348357	0.474997	0.446129	0.458447	0.465434	0.492832	0.481385	0.614161	0.647279	0.750651	0.798315	0.312979	0.345952	0.379615	0.272007	0.423243	0.297359	0.210117	0.190779	0.252583	0.248092	0.290308	0.257679	0.330544	0.346958	0.432066	0.422752	0.551588	0.533254	0.482896	0.513578	0.748325	0.633446	0.799489	0.803343
811	0.304277	0.300065	0.367133	0.270598	0.374536	0.219297	0.171171	0.188683	0.2641	0.250858	0.228599	0.241334	0.30991	0.348476	0.47514	0.446333	0.458497	0.46551	0.493093	0.481624	0.614366	0.647541	0.751052	0.798725	0.313145	0.34624	0.379822	0.272387	0.42349	0.29789	0.210293	0.190997	0.252788	0.248261	0.290358	0.257779	0.330622	0.347049	0.432147	0.422852	0.551773	0.533439	0.483128	0.513844	0.748727	0.633817	0.799884	0.803741
812	0.304454	0.300302	0.367349	0.27088	0.374791	0.219795	0.171174	0.188711	0.264147	0.250881	0.228745	0.241438	0.310164	0.348716	0.475182	0.446428	0.458496	0.465523	0.49332	0.481813	0.614539	0.647775	0.751427	0.799119	0.313361	0.346511	0.379952	0.272617	0.423731	0.298421	0.210374	0.191148	0.253043	0.248478	0.290452	0.25791	0.33074	0.347142	0.432359	0.42301	0.552081	0.533728	0.483304	0.514079	0.749121	0.63424	0.800136	0.80401
813	0.304699	0.300636	0.367632	0.271241	0.37494	0.220179	0.171496	0.189045	0.264356	0.251051	0.229002	0.241594	0.310209	0.348819	0.475281	0.446561	0.458643	0.465717	0.493533	0.48208	0.614851	0.648167	0.751826	0.799536	0.31359	0.346657	0.380023	0.272906	0.423909	0.298923	0.210612	0.191422	0.253177	0.248596	0.29072	0.258254	0.330916	0.34732	0.432647	0.423276	0.552243	0.534033	0.483388	0.514116	0.749356	0.634449	0.800549	0.804454
814	0.304886	0.3009	0.367841	0.271564	0.375142	0.220612	0.171819	0.189352	0.264551	0.251153	0.229166	0.241724	0.310175	0.348812	0.475411	0.446688	0.458856	0.465956	0.493692	0.482169	0.615093	0.648439	0.752226	0.799917	0.313828	0.346926	0.380125	0.273185	0.42413	0.29947	0.210873	0.191714	0.253346	0.248715	0.290756	0.258353	0.331139	0.347471	0.432741	0.423403	0.552426	0.534289	0.483539	0.514241	0.749604	0.634674	0.80099	0.80487
815	0.305071	0.301158	0.368011	0.271887	0.375396	0.221064	0.172071	0.18958	0.264713	0.251247	0.229321	0.241865	0.310182	0.348803	0.475549	0.446871	0.459029	0.466158	0.493793	0.482215	0.6152	0.648574	0.752674	0.800347	0.314099	0.347183	0.380278	0.273491	0.424323	0.299943	0.211126	0.192005	0.253577	0.248912	0.29078	0.258403	0.331347	0.347616	0.432804	0.42352	0.552559	0.534471	0.483764	0.514452	0.749867	0.634924	0.801528	0.80537
816	0.305316	0.301483	0.368209	0.272255	0.37566	0.221484	0.172235	0.189737	0.264858	0.251417	0.229548	0.242033	0.310311	0.348899	0.475686	0.447151	0.459098	0.466277	0.493862	0.482384	0.615188	0.648645	0.753199	0.800884	0.314266	0.347393	0.380462	0.273844	0.424415	0.300261	0.211377	0.192302	0.253838	0.249188	0.291048	0.258661	0.331506	0.3478	0.433034	0.423776	0.552582	0.534598	0.484015	0.514671	0.750114	0.635175	0.802175	0.806011
817	0.305498	0.301707	0.368429	0.272585	0.375955	0.221957	0.172227	0.18978	0.264972	0.251506	0.229572	0.242006	0.310429	0.349075	0.475892	0.44739	0.459215	0.466409	0.493991	0.482526	0.615276	0.648815	0.753676	0.80131	0.314276	0.347562	0.38057	0.274087	0.424562	0.30071	0.211705	0.192665	0.25395	0.249212	0.291219	0.25888	0.331776	0.348069	0.433277	0.423974	0.552714	0.534784	0.484163	0.5148	0.750358	0.635504	0.802459	0.806247
818	0.30569	0.30194	0.368668	0.272998	0.376144	0.22234	0.172343	0.189896	0.265162	0.251633	0.229695	0.242145	0.310577	0.349232	0.47606	0.447598	0.45934	0.466526	0.494198	0.482731	0.615418	0.649025	0.754068	0.801664	0.314454	0.347739	0.380794	0.274498	0.424661	0.301119	0.212021	0.193016	0.254132	0.24932	0.291431	0.259124	0.331958	0.34824	0.433346	0.424024	0.552913	0.535056	0.484388	0.515049	0.75067	0.635831	0.802859	0.806582
819	0.305908	0.302219	0.368878	0.273453	0.376232	0.222647	0.172623	0.190114	0.265431	0.251827	0.229989	0.242487	0.31073	0.349337	0.47614	0.447761	0.45947	0.466647	0.494417	0.48297	0.615592	0.649253	0.754433	0.802029	0.314615	0.347951	0.3811	0.275033	0.424724	0.301481	0.212271	0.193304	0.254458	0.249623	0.291694	0.259387	0.332024	0.348304	0.433276	0.423991	0.553115	0.535351	0.48471	0.515415	0.751026	0.636121	0.803459	0.807133
820	0.306052	0.302455	0.368925	0.273617	0.376443	0.223159	0.172689	0.19019	0.26561	0.251964	0.230135	0.242532	0.31073	0.349462	0.476161	0.447803	0.459683	0.466887	0.494453	0.482991	0.615827	0.649556	0.754991	0.802572	0.314725	0.348192	0.381051	0.275092	0.424962	0.302101	0.212458	0.193519	0.254759	0.249855	0.291791	0.259526	0.332243	0.348525	0.433457	0.424174	0.553215	0.535452	0.484888	0.515532	0.751262	0.636413	0.803651	0.807326
821	0.306358	0.302787	0.369132	0.273926	0.376745	0.223653	0.172812	0.190368	0.265846	0.252189	0.230455	0.242766	0.310771	0.349504	0.476248	0.447959	0.459761	0.467022	0.49452	0.483063	0.616072	0.649826	0.755315	0.802831	0.314986	0.348405	0.381226	0.27545	0.425136	0.302542	0.212613	0.193758	0.255043	0.250123	0.291889	0.25964	0.332397	0.34866	0.433628	0.42436	0.553399	0.535637	0.484972	0.515598	0.751417	0.636616	0.804003	0.807664
822	0.306656	0.303083	0.369423	0.274325	0.377003	0.224046	0.172939	0.190548	0.266081	0.252429	0.230748	0.243033	0.310843	0.349489	0.476357	0.448186	0.459785	0.467103	0.494709	0.483258	0.616282	0.650041	0.755532	0.802969	0.315157	0.348466	0.381501	0.275958	0.425223	0.302858	0.21275	0.193991	0.255267	0.250348	0.292076	0.259822	0.332491	0.348712	0.433745	0.424485	0.553663	0.535933	0.485044	0.515692	0.751582	0.636786	0.804514	0.808156
823	0.306655	0.303141	0.369569	0.274574	0.377064	0.224325	0.172916	0.190522	0.266201	0.252545	0.230665	0.242968	0.310868	0.349505	0.476401	0.448339	0.459935	0.46727	0.495028	0.483535	0.616427	0.650224	0.755974	0.803381	0.315227	0.348465	0.381522	0.276148	0.425303	0.303307	0.212879	0.194146	0.255399	0.250416	0.292387	0.26014	0.332609	0.348778	0.433845	0.424553	0.553912	0.536248	0.485206	0.515845	0.75188	0.637035	0.804972	0.808626
824	0.30678	0.303391	0.369701	0.27482	0.37724	0.224676	0.172994	0.19057	0.266449	0.252755	0.230825	0.243066	0.310942	0.349598	0.476741	0.448642	0.459941	0.467283	0.495137	0.483626	0.616627	0.650463	0.756312	0.803697	0.315323	0.348676	0.381811	0.276654	0.425533	0.3039	0.213048	0.194357	0.255635	0.250619	0.292617	0.260363	0.332675	0.348846	0.433961	0.424684	0.55406	0.536454	0.485362	0.516011	0.752344	0.637322	0.805589	0.809193
825	0.307015	0.303712	0.369862	0.275127	0.377476	0.225125	0.173171	0.190715	0.266732	0.252979	0.231072	0.243243	0.31105	0.34971	0.476973	0.448839	0.459933	0.467292	0.495169	0.483667	0.616793	0.650664	0.756659	0.804009	0.31553	0.348905	0.382119	0.277145	0.425747	0.30441	0.213289	0.19464	0.255947	0.250905	0.292692	0.260446	0.332704	0.348863	0.433984	0.424768	0.554163	0.536606	0.485496	0.516158	0.752705	0.637627	0.806159	0.809707
826	0.307276	0.303975	0.370068	0.275516	0.377678	0.225632	0.173386	0.190917	0.266954	0.253142	0.231235	0.243386	0.311136	0.349775	0.476841	0.448773	0.460008	0.467408	0.495267	0.483792	0.616875	0.650789	0.75711	0.804393	0.31571	0.349074	0.382207	0.277352	0.425853	0.304753	0.21358	0.194959	0.256267	0.251176	0.292667	0.260459	0.332761	0.348851	0.433912	0.42476	0.554277	0.536773	0.485609	0.516274	0.752824	0.637903	0.806552	0.810078
827	0.307478	0.304257	0.370313	0.275956	0.377769	0.226023	0.173496	0.191065	0.26716	0.253311	0.231404	0.24354	0.311047	0.349722	0.476752	0.448724	0.460027	0.467469	0.495428	0.483987	0.617013	0.651038	0.757566	0.804719	0.315794	0.349185	0.382138	0.277501	0.426112	0.305351	0.213767	0.195173	0.256504	0.251353	0.292908	0.260693	0.333036	0.349074	0.434108	0.424887	0.554408	0.537014	0.48569	0.516374	0.753002	0.638003	0.806988	0.810446
828	0.307607	0.304469	0.370553	0.276322	0.377981	0.226444	0.173689	0.191287	0.267259	0.253413	0.231582	0.243673	0.311087	0.349767	0.47669	0.448687	0.46007	0.467581	0.495524	0.484114	0.617126	0.651175	0.757928	0.805023	0.316008	0.349504	0.382195	0.277768	0.426208	0.305816	0.21403	0.195475	0.256723	0.251496	0.293165	0.26095	0.333197	0.349177	0.434231	0.424985	0.554485	0.537119	0.485932	0.516571	0.753236	0.638153	0.807492	0.810868
829	0.307675	0.304618	0.370739	0.2766	0.378284	0.226932	0.173924	0.19151	0.267366	0.25353	0.231787	0.243818	0.311271	0.349913	0.476747	0.448775	0.460101	0.467693	0.495497	0.484117	0.617246	0.651272	0.758212	0.805324	0.316125	0.349718	0.382348	0.278138	0.426189	0.306153	0.214359	0.195852	0.256904	0.251621	0.293379	0.261176	0.33323	0.349154	0.434265	0.425054	0.554519	0.537151	0.486202	0.516773	0.753496	0.638403	0.808034	0.811333
830	0.307722	0.304786	0.370815	0.276877	0.378435	0.227435	0.173981	0.1915	0.267761	0.253866	0.232046	0.244067	0.311377	0.349991	0.477075	0.449182	0.460002	0.46763	0.49536	0.484012	0.617497	0.651651	0.75853	0.805626	0.316162	0.349762	0.382298	0.278431	0.426399	0.306693	0.214594	0.196122	0.256963	0.251709	0.293634	0.261431	0.333386	0.349292	0.434458	0.425221	0.554587	0.537403	0.48609	0.516718	0.753724	0.638651	0.808535	0.811768
831	0.307872	0.304942	0.370985	0.277175	0.378537	0.227823	0.174163	0.191716	0.267837	0.253934	0.232108	0.244179	0.311467	0.350138	0.476889	0.449081	0.460121	0.467747	0.495374	0.484062	0.617623	0.651889	0.759019	0.806007	0.31638	0.349992	0.382407	0.278753	0.426549	0.307144	0.214835	0.19641	0.257235	0.251982	0.293728	0.261526	0.333501	0.349416	0.434521	0.425279	0.554835	0.537659	0.486128	0.516762	0.753861	0.638836	0.808888	0.812022
832	0.308049	0.305113	0.371249	0.277581	0.378682	0.228227	0.174419	0.19202	0.267885	0.253976	0.232194	0.24427	0.311455	0.350183	0.476662	0.448939	0.460244	0.467857	0.495523	0.484226	0.617608	0.651943	0.759472	0.806355	0.316578	0.350322	0.382569	0.279055	0.426662	0.30758	0.215025	0.196658	0.257571	0.252289	0.29381	0.261609	0.333639	0.349562	0.434532	0.425319	0.555046	0.537849	0.486282	0.516875	0.754049	0.638985	0.80928	0.812303
833	0.30816	0.305339	0.371531	0.278112	0.378913	0.228754	0.174619	0.192171	0.268245	0.254273	0.232512	0.244471	0.311316	0.350011	0.476948	0.449294	0.460133	0.467744	0.495688	0.484367	0.617518	0.651898	0.759698	0.806573	0.316686	0.350579	0.382617	0.279292	0.426809	0.308109	0.215136	0.196827	0.257755	0.252438	0.294041	0.261844	0.333867	0.349773	0.434612	0.425453	0.555003	0.537954	0.486394	0.516954	0.7544	0.639159	0.809867	0.812795
834	0.308338	0.305646	0.371666	0.278406	0.37899	0.22902	0.174722	0.192229	0.268302	0.254288	0.232559	0.244494	0.311438	0.350157	0.476974	0.449275	0.460183	0.467782	0.495657	0.484334	0.617468	0.651883	0.760098	0.806872	0.31672	0.350609	0.382697	0.279587	0.42691	0.308549	0.215493	0.197217	0.257887	0.252545	0.294142	0.262006	0.334012	0.3499	0.434612	0.425522	0.555016	0.537993	0.486463	0.517027	0.754649	0.63943	0.810244	0.813075
835	0.308558	0.305936	0.371806	0.2787	0.379217	0.229428	0.174816	0.192312	0.26836	0.254344	0.232647	0.244583	0.311595	0.350309	0.476982	0.449243	0.460155	0.467791	0.495717	0.484422	0.617603	0.652054	0.76045	0.807094	0.317017	0.350998	0.382909	0.280034	0.427041	0.309027	0.215658	0.197436	0.25814	0.252765	0.294351	0.26221	0.33409	0.349939	0.434598	0.425509	0.555046	0.538061	0.486541	0.517083	0.754682	0.639475	0.810599	0.813349
836	0.308776	0.306169	0.371989	0.27906	0.379607	0.230046	0.174925	0.192443	0.268571	0.254584	0.232896	0.244818	0.311678	0.350342	0.477064	0.449354	0.460009	0.46773	0.495933	0.48467	0.617899	0.652377	0.760673	0.807199	0.317229	0.351232	0.383195	0.280538	0.427198	0.309545	0.215574	0.197433	0.258501	0.253078	0.294701	0.262479	0.334157	0.349953	0.434613	0.42548	0.555068	0.538174	0.486619	0.517102	0.754578	0.639318	0.810977	0.813659
837	0.308912	0.306388	0.37204	0.279234	0.379671	0.230359	0.174954	0.192486	0.268808	0.254825	0.233085	0.244993	0.311811	0.350493	0.477012	0.449358	0.460055	0.467821	0.495997	0.48469	0.618086	0.652531	0.760931	0.807349	0.317245	0.351084	0.383238	0.280688	0.427238	0.30989	0.21583	0.197724	0.258661	0.253178	0.29488	0.262679	0.33433	0.350105	0.434653	0.425624	0.555101	0.538209	0.48658	0.517042	0.754688	0.639543	0.811141	0.813729
838	0.309204	0.306726	0.372251	0.279619	0.379848	0.230837	0.175199	0.192665	0.268997	0.254974	0.23334	0.245178	0.311767	0.350498	0.477043	0.449455	0.460197	0.467967	0.496065	0.484694	0.618117	0.652592	0.761267	0.807611	0.317488	0.351415	0.383429	0.281033	0.427223	0.310166	0.216141	0.19809	0.258887	0.253406	0.294979	0.262785	0.334488	0.350216	0.434721	0.425781	0.555207	0.538377	0.486637	0.517066	0.754995	0.639892	0.811513	0.814008
839	0.309476	0.30703	0.372502	0.280064	0.380149	0.231397	0.175512	0.192889	0.26916	0.255114	0.233611	0.245361	0.311754	0.350505	0.477086	0.449564	0.460249	0.468006	0.496145	0.48476	0.618089	0.652598	0.761663	0.807921	0.317698	0.351625	0.383703	0.281512	0.427319	0.310521	0.216417	0.198441	0.259094	0.253633	0.295067	0.262843	0.334551	0.35021	0.434738	0.425841	0.555301	0.538554	0.486708	0.517123	0.755318	0.640187	0.811991	0.814392
840	0.309439	0.307073	0.372559	0.280251	0.380412	0.231766	0.175592	0.192963	0.269349	0.25537	0.233785	0.245501	0.312088	0.350773	0.476995	0.449532	0.46003	0.467794	0.496205	0.484904	0.618149	0.652593	0.762056	0.808156	0.317794	0.351655	0.383831	0.281835	0.427669	0.311075	0.216634	0.19872	0.259117	0.253607	0.29522	0.262951	0.334493	0.350095	0.434628	0.425749	0.555273	0.538544	0.486628	0.517088	0.755432	0.640286	0.812277	0.81458
841	0.30955	0.307236	0.372837	0.280655	0.380558	0.232126	0.175692	0.193047	0.269379	0.255361	0.233885	0.245583	0.312195	0.350888	0.477127	0.449705	0.45991	0.467669	0.496317	0.484984	0.618075	0.65258	0.76232	0.808293	0.317837	0.351801	0.383899	0.282122	0.427744	0.311439	0.216783	0.198888	0.259491	0.253862	0.295469	0.263269	0.33468	0.350275	0.43468	0.42581	0.555473	0.538871	0.486672	0.517114	0.755622	0.640355	0.812558	0.814792
842	0.309719	0.307459	0.373117	0.281084	0.380704	0.23253	0.175856	0.193232	0.269555	0.255487	0.233982	0.245659	0.312236	0.350922	0.477187	0.449779	0.459905	0.467672	0.496404	0.48502	0.618079	0.652648	0.762562	0.808428	0.318081	0.351915	0.384001	0.282403	0.427755	0.311805	0.216936	0.19908	0.259783	0.254101	0.295662	0.263487	0.334853	0.350426	0.434886	0.426032	0.555639	0.539149	0.486707	0.517121	0.755861	0.640511	0.812892	0.815051
843	0.309836	0.307662	0.373268	0.281411	0.380917	0.232984	0.176051	0.1935	0.269961	0.255902	0.234141	0.245785	0.312334	0.350957	0.476997	0.449599	0.459924	0.467722	0.496427	0.485053	0.618268	0.652827	0.762867	0.808618	0.318226	0.351973	0.384182	0.282712	0.427892	0.312303	0.217143	0.199383	0.259806	0.254181	0.295731	0.263463	0.334857	0.350368	0.435121	0.4263	0.555616	0.539139	0.486662	0.517073	0.756066	0.640768	0.813262	0.815318
844	0.309901	0.307835	0.373605	0.281878	0.381086	0.233429	0.176106	0.193596	0.269987	0.255898	0.234414	0.24604	0.312248	0.350918	0.47686	0.449572	0.459729	0.467509	0.496479	0.485132	0.61837	0.653019	0.763195	0.80878	0.318164	0.352018	0.38438	0.283143	0.42806	0.312741	0.21739	0.199729	0.260343	0.254655	0.295869	0.263631	0.335021	0.35053	0.435062	0.426301	0.555736	0.539265	0.486757	0.517132	0.756107	0.640936	0.813472	0.815421
845	0.310031	0.308031	0.373871	0.282351	0.381182	0.233772	0.176157	0.193623	0.269958	0.255921	0.234568	0.246171	0.312247	0.35096	0.476783	0.449589	0.45956	0.467344	0.496441	0.485131	0.618378	0.653068	0.763501	0.808957	0.318441	0.352254	0.38453	0.283479	0.428138	0.31307	0.217611	0.200024	0.260589	0.254842	0.29604	0.26377	0.3351	0.350541	0.434964	0.426202	0.555656	0.539201	0.486891	0.51719	0.756084	0.640937	0.81373	0.815587
846	0.31022	0.308275	0.374008	0.282737	0.381247	0.234066	0.176294	0.193685	0.270002	0.256029	0.234655	0.246211	0.312334	0.351062	0.47675	0.449627	0.459489	0.467278	0.496361	0.485069	0.61833	0.652998	0.76377	0.809143	0.318668	0.3526	0.384613	0.283701	0.428178	0.313399	0.217856	0.200311	0.26056	0.254786	0.296234	0.263863	0.335144	0.35047	0.434909	0.42611	0.555498	0.539092	0.486923	0.517153	0.756135	0.64092	0.814098	0.81587
847	0.310366	0.30856	0.374091	0.282976	0.38138	0.234476	0.176575	0.193894	0.270126	0.25603	0.234922	0.246395	0.312333	0.351081	0.476721	0.44971	0.459468	0.467188	0.496399	0.485067	0.618303	0.652964	0.764008	0.809302	0.318767	0.352867	0.384649	0.283934	0.428353	0.313947	0.218236	0.200724	0.260833	0.25503	0.296438	0.264008	0.335388	0.350679	0.434865	0.426103	0.555691	0.539394	0.486687	0.516945	0.756412	0.641183	0.814527	0.816183
848	0.310399	0.308619	0.374256	0.283275	0.381643	0.2351	0.176887	0.194177	0.270288	0.256196	0.235102	0.246543	0.312343	0.351049	0.476841	0.449912	0.459448	0.467161	0.496399	0.485103	0.618313	0.652909	0.7642	0.809418	0.318841	0.35273	0.384727	0.284239	0.42861	0.31448	0.21823	0.200771	0.261082	0.255269	0.296394	0.263984	0.335378	0.350686	0.434882	0.426171	0.555716	0.539547	0.486586	0.516805	0.756438	0.641185	0.814694	0.816269
849	0.310421	0.308665	0.374502	0.283686	0.381842	0.235581	0.176956	0.194282	0.270433	0.256416	0.235211	0.24668	0.312494	0.351206	0.476921	0.450045	0.459296	0.467046	0.496393	0.48513	0.618188	0.652735	0.764316	0.809404	0.318859	0.352915	0.384758	0.284501	0.428761	0.314893	0.218155	0.200782	0.261311	0.255499	0.296389	0.264006	0.335333	0.350612	0.434931	0.426278	0.555589	0.539532	0.486553	0.516745	0.756377	0.641137	0.814792	0.816259
850	0.310528	0.308901	0.374746	0.284147	0.381858	0.235704	0.176714	0.19412	0.270536	0.256554	0.235322	0.246844	0.312798	0.351635	0.476809	0.449971	0.458968	0.466746	0.496424	0.485126	0.617852	0.652435	0.764356	0.809249	0.318886	0.353213	0.384725	0.284674	0.428707	0.315189	0.218371	0.201109	0.261549	0.255735	0.296655	0.264239	0.335499	0.350654	0.434947	0.426352	0.555424	0.539447	0.486481	0.516717	0.756448	0.641276	0.815031	0.816321
851	0.310593	0.309036	0.374729	0.284284	0.382092	0.236201	0.176997	0.19439	0.270701	0.256732	0.235474	0.246948	0.312765	0.351646	0.476781	0.449921	0.45881	0.466508	0.496426	0.485188	0.617751	0.65236	0.764441	0.809247	0.318971	0.35322	0.385062	0.285169	0.428829	0.315669	0.218639	0.201449	0.261655	0.255823	0.296726	0.26426	0.335654	0.350785	0.434793	0.426206	0.55523	0.539341	0.486559	0.516691	0.756499	0.641296	0.815203	0.816356
852	0.310811	0.309306	0.374854	0.284625	0.382329	0.236728	0.177352	0.194693	0.270857	0.256887	0.235595	0.247004	0.312903	0.351764	0.476885	0.450061	0.458788	0.466441	0.496425	0.485238	0.617711	0.652397	0.764578	0.809337	0.319195	0.353418	0.385248	0.285553	0.428785	0.316009	0.218921	0.201748	0.261719	0.255866	0.296745	0.264292	0.335636	0.350759	0.434693	0.426147	0.555123	0.539326	0.486418	0.516516	0.756488	0.641328	0.8154	0.81647
853	0.311105	0.309652	0.375151	0.285173	0.382487	0.237104	0.177505	0.194789	0.270951	0.256979	0.235673	0.247039	0.31324	0.352051	0.476962	0.450216	0.458786	0.46646	0.496453	0.485258	0.617634	0.652391	0.764742	0.809426	0.319428	0.353603	0.385171	0.285702	0.428573	0.316171	0.219108	0.201942	0.26182	0.255956	0.296803	0.264405	0.335554	0.350648	0.434692	0.426204	0.555098	0.539382	0.486055	0.516229	0.756474	0.641408	0.815575	0.816585
854	0.311069	0.309647	0.375196	0.285285	0.382654	0.237352	0.177407	0.19462	0.270953	0.256986	0.235771	0.247102	0.313215	0.351987	0.476591	0.44978	0.458599	0.46625	0.496548	0.485311	0.617517	0.65214	0.764869	0.809393	0.319556	0.353696	0.385214	0.285867	0.428614	0.316472	0.218984	0.201942	0.262015	0.256171	0.296931	0.264467	0.335842	0.35091	0.434621	0.426067	0.555	0.539323	0.485915	0.516085	0.756646	0.641451	0.815506	0.816396
855	0.31111	0.309705	0.375237	0.285481	0.382867	0.237768	0.177594	0.194858	0.270903	0.256965	0.235949	0.247287	0.313126	0.351914	0.476471	0.449734	0.458273	0.465868	0.49648	0.485268	0.61738	0.651996	0.764867	0.80924	0.319518	0.353948	0.385409	0.286281	0.428777	0.316864	0.219213	0.202273	0.262275	0.256356	0.297256	0.264775	0.335836	0.350873	0.434613	0.426119	0.55498	0.539455	0.485709	0.515874	0.756534	0.641377	0.815412	0.816149
856	0.311227	0.309871	0.375355	0.285831	0.383075	0.238302	0.177945	0.195226	0.270894	0.25699	0.236166	0.247481	0.313105	0.351935	0.47651	0.449907	0.458039	0.465573	0.496347	0.485178	0.617291	0.651978	0.764886	0.80912	0.319648	0.354181	0.385609	0.286722	0.428916	0.317278	0.219573	0.2027	0.262466	0.25648	0.297494	0.265002	0.335731	0.350728	0.434554	0.426163	0.554937	0.53955	0.485537	0.515659	0.756258	0.641207	0.815364	0.815988
857	0.3113	0.31006	0.375554	0.286242	0.383226	0.238805	0.178137	0.195225	0.271009	0.257125	0.236337	0.24753	0.313196	0.352047	0.476413	0.449844	0.458078	0.465583	0.496319	0.485132	0.617284	0.651974	0.765102	0.809191	0.319842	0.354292	0.385653	0.286914	0.42891	0.317641	0.219649	0.202839	0.262501	0.256585	0.297351	0.264783	0.33589	0.350839	0.434344	0.425946	0.554739	0.539327	0.48554	0.515552	0.756077	0.641007	0.815378	0.815981
858	0.311349	0.31018	0.375654	0.286492	0.383528	0.239354	0.178106	0.195174	0.271189	0.257359	0.236356	0.247542	0.313172	0.352046	0.476375	0.449833	0.457874	0.465408	0.496272	0.48506	0.617086	0.651806	0.765257	0.809315	0.319892	0.354232	0.385769	0.287325	0.428905	0.317981	0.219796	0.203067	0.262825	0.256909	0.297386	0.26487	0.335864	0.350779	0.434516	0.426072	0.554622	0.539319	0.485367	0.515375	0.755813	0.640848	0.815384	0.815919
859	0.311398	0.310253	0.37579	0.286763	0.383618	0.239693	0.178036	0.195093	0.2713	0.25746	0.236377	0.247553	0.313016	0.351896	0.476338	0.449807	0.457597	0.465105	0.496203	0.484975	0.616777	0.651482	0.765312	0.809273	0.319972	0.354164	0.385819	0.28756	0.428904	0.318289	0.219943	0.203339	0.263003	0.257077	0.297506	0.264922	0.335841	0.350715	0.434619	0.42616	0.554405	0.539281	0.485195	0.515188	0.755635	0.640704	0.815454	0.815869
860	0.311467	0.310332	0.376014	0.287159	0.38345	0.239824	0.178099	0.195096	0.271288	0.257359	0.236479	0.247588	0.312898	0.351756	0.476232	0.449712	0.457327	0.464748	0.496133	0.484904	0.616484	0.651119	0.765312	0.809053	0.320091	0.354235	0.385818	0.287589	0.428932	0.318612	0.220061	0.203584	0.26295	0.257026	0.29758	0.264784	0.335937	0.350753	0.43446	0.426047	0.554112	0.539137	0.485098	0.515019	0.755599	0.640564	0.815553	0.815833
861	0.311562	0.31052	0.376182	0.287592	0.383624	0.240239	0.178458	0.19558	0.271238	0.257291	0.236582	0.247684	0.313369	0.352188	0.475969	0.449537	0.456853	0.464333	0.496102	0.48489	0.616398	0.651031	0.765444	0.809029	0.320247	0.354481	0.386152	0.288206	0.429085	0.319142	0.220276	0.203734	0.263377	0.257387	0.297462	0.264778	0.336073	0.350839	0.434435	0.426101	0.554219	0.539236	0.484897	0.514799	0.755541	0.640464	0.815415	0.815646
862	0.311675	0.310724	0.376429	0.288064	0.383971	0.240823	0.178549	0.195696	0.271259	0.257328	0.236607	0.247698	0.313471	0.352281	0.475906	0.449479	0.456652	0.464139	0.496176	0.484923	0.616173	0.650763	0.765564	0.80901	0.320446	0.354724	0.386226	0.288498	0.429158	0.319444	0.220397	0.203886	0.263307	0.257286	0.297547	0.264925	0.335989	0.350752	0.43434	0.42602	0.554181	0.539247	0.484713	0.514586	0.75539	0.640371	0.815227	0.815385
863	0.311813	0.310926	0.376689	0.288482	0.384251	0.241361	0.178416	0.195478	0.271336	0.257445	0.236693	0.247755	0.313298	0.352112	0.475983	0.449532	0.456649	0.464095	0.496229	0.484948	0.615862	0.650437	0.765616	0.808923	0.320579	0.354755	0.386091	0.288513	0.429251	0.319721	0.220516	0.204131	0.262999	0.256998	0.297748	0.265087	0.335922	0.350648	0.43414	0.425801	0.554043	0.5392	0.484613	0.514438	0.755178	0.640275	0.815105	0.815142
864	0.311972	0.311128	0.376823	0.288747	0.384227	0.241624	0.178392	0.195378	0.271383	0.257548	0.237013	0.24804	0.313386	0.352172	0.475955	0.44959	0.456512	0.463952	0.496074	0.484896	0.615691	0.650382	0.76557	0.80873	0.3206	0.354664	0.386072	0.28871	0.429543	0.32038	0.220804	0.204504	0.26323	0.257268	0.297774	0.26507	0.336255	0.350806	0.433891	0.4256	0.554069	0.539256	0.484606	0.514375	0.755007	0.640174	0.815115	0.815004
865	0.311959	0.311181	0.376953	0.289104	0.384398	0.242025	0.17857	0.195533	0.271352	0.25752	0.236932	0.247963	0.313447	0.352174	0.475939	0.449641	0.456216	0.463618	0.496004	0.484812	0.61558	0.650228	0.765327	0.808331	0.320551	0.354751	0.386035	0.288904	0.42942	0.320626	0.220775	0.204469	0.263722	0.257749	0.297775	0.265075	0.33619	0.350712	0.433897	0.425671	0.553925	0.539186	0.484361	0.514017	0.755071	0.640026	0.815036	0.814821
866	0.312114	0.311428	0.377125	0.289442	0.384626	0.242535	0.178761	0.19569	0.27133	0.257482	0.236957	0.248013	0.313446	0.35217	0.475868	0.449596	0.4559	0.463247	0.495996	0.484762	0.615302	0.649929	0.765133	0.808011	0.320595	0.354964	0.386191	0.289297	0.429214	0.320744	0.220946	0.204674	0.26407	0.258097	0.297781	0.265107	0.336091	0.350613	0.433958	0.425759	0.553608	0.539056	0.48406	0.51366	0.75498	0.63987	0.814974	0.814663
867	0.312512	0.311922	0.377311	0.289677	0.384735	0.243004	0.178849	0.195699	0.271375	0.25753	0.237329	0.248391	0.313434	0.352237	0.475736	0.449466	0.455687	0.462989	0.495979	0.48475	0.614823	0.649553	0.765122	0.807911	0.320694	0.35509	0.386515	0.289862	0.429243	0.321056	0.221485	0.205346	0.264097	0.258153	0.297797	0.265131	0.33623	0.350687	0.433877	0.425658	0.553261	0.538961	0.483863	0.513502	0.754578	0.639723	0.814974	0.814548
868	0.312343	0.31176	0.377301	0.289896	0.384636	0.243101	0.179009	0.195815	0.271411	0.257616	0.237191	0.248179	0.313613	0.352412	0.475775	0.449559	0.455608	0.462927	0.495859	0.484602	0.614635	0.649353	0.765039	0.807682	0.320798	0.355019	0.38622	0.289845	0.429516	0.321654	0.221315	0.205203	0.264227	0.258177	0.297795	0.26506	0.336259	0.350677	0.433597	0.425402	0.553291	0.538994	0.483712	0.513277	0.754466	0.639493	0.814778	0.814249
869	0.312463	0.311932	0.377384	0.290246	0.384793	0.243433	0.17904	0.195902	0.27157	0.25774	0.237146	0.248098	0.313745	0.352558	0.475672	0.449498	0.455547	0.462822	0.495773	0.48452	0.614507	0.649192	0.764914	0.807514	0.320976	0.35507	0.386139	0.29002	0.429543	0.321998	0.221286	0.205192	0.264367	0.258262	0.297864	0.26507	0.336194	0.350594	0.433529	0.425451	0.553188	0.5389	0.483414	0.512952	0.754471	0.6395	0.814758	0.814133
870	0.312736	0.3123	0.377538	0.290622	0.385061	0.243927	0.179026	0.195982	0.271707	0.257784	0.237247	0.24821	0.313793	0.35261	0.475504	0.449365	0.455428	0.46263	0.495733	0.484526	0.614344	0.64901	0.764794	0.807386	0.321026	0.35526	0.386372	0.290475	0.429314	0.322073	0.221482	0.205453	0.264471	0.258396	0.297961	0.265181	0.336187	0.350556	0.433613	0.425654	0.552849	0.538702	0.483097	0.512638	0.754445	0.639635	0.814767	0.814067
871	0.312419	0.312034	0.377555	0.290773	0.38493	0.244093	0.179228	0.196171	0.271511	0.257574	0.237217	0.248173	0.313845	0.352561	0.475593	0.449529	0.4552	0.462431	0.495667	0.484516	0.614143	0.648806	0.764741	0.807153	0.320986	0.355496	0.386538	0.29084	0.429172	0.322249	0.221509	0.205619	0.264527	0.258487	0.297957	0.265297	0.336466	0.350744	0.433479	0.425467	0.552464	0.538613	0.483089	0.512537	0.754258	0.639513	0.814339	0.813603
872	0.312496	0.312175	0.377794	0.291202	0.385384	0.244842	0.179505	0.196418	0.271382	0.257446	0.237497	0.248429	0.313782	0.352558	0.475644	0.449644	0.454924	0.462112	0.495641	0.484435	0.61414	0.648826	0.764725	0.80706	0.321065	0.355583	0.386675	0.291164	0.429346	0.322807	0.221625	0.205797	0.264751	0.258705	0.297912	0.265192	0.336575	0.350834	0.433413	0.425461	0.5525	0.538678	0.482991	0.512296	0.754243	0.639572	0.81391	0.813077
873	0.312702	0.312476	0.378042	0.29164	0.385791	0.245504	0.179707	0.196578	0.271491	0.257577	0.237707	0.248627	0.313766	0.352593	0.47548	0.449526	0.454551	0.461718	0.495626	0.484367	0.614084	0.648747	0.764707	0.806966	0.321247	0.355614	0.386685	0.291371	0.429526	0.323341	0.221778	0.205978	0.264911	0.258821	0.297909	0.265108	0.336602	0.350869	0.433341	0.425452	0.552566	0.538682	0.482798	0.512022	0.754043	0.639457	0.813602	0.812708
874	0.312712	0.312599	0.378105	0.291835	0.385615	0.24552	0.179743	0.196568	0.271808	0.257929	0.237587	0.248513	0.313926	0.35266	0.475146	0.449218	0.454136	0.461364	0.495574	0.484369	0.613795	0.648367	0.764644	0.806726	0.321366	0.355683	0.386578	0.291471	0.429468	0.323544	0.221921	0.206188	0.264842	0.258695	0.297991	0.265245	0.336663	0.3509	0.433194	0.42528	0.552339	0.538512	0.482587	0.511837	0.753479	0.638961	0.813422	0.812561
875	0.31285	0.312806	0.37825	0.292105	0.385685	0.245677	0.179694	0.196551	0.271822	0.257873	0.237831	0.248707	0.314135	0.352914	0.475388	0.449424	0.454184	0.461308	0.495441	0.484284	0.613676	0.648317	0.764464	0.806435	0.321341	0.355836	0.3868	0.291841	0.429583	0.32397	0.222245	0.206668	0.26491	0.258739	0.29809	0.265363	0.336539	0.350715	0.433159	0.425397	0.552353	0.538608	0.482435	0.511598	0.753413	0.638901	0.813204	0.812272
876	0.312864	0.312871	0.378346	0.292391	0.386005	0.246341	0.179756	0.196588	0.27189	0.257904	0.237985	0.248795	0.314201	0.352983	0.475426	0.449439	0.454135	0.461198	0.495355	0.484159	0.613316	0.647995	0.764341	0.806207	0.321498	0.355925	0.386779	0.29201	0.429498	0.324195	0.222426	0.206915	0.265052	0.258862	0.298012	0.26526	0.33655	0.350645	0.432969	0.42534	0.552265	0.538699	0.48222	0.511388	0.753405	0.638869	0.812986	0.811984
877	0.312821	0.312883	0.378449	0.292702	0.386406	0.247233	0.179884	0.196667	0.272036	0.258081	0.237956	0.248712	0.314152	0.352886	0.475178	0.449224	0.453858	0.460925	0.495313	0.484049	0.612884	0.64754	0.764333	0.806073	0.321671	0.355892	0.386603	0.29206	0.429268	0.324269	0.22246	0.206943	0.265237	0.259028	0.297848	0.265056	0.336717	0.350722	0.432702	0.425124	0.552017	0.538649	0.482016	0.511262	0.753207	0.638687	0.812783	0.81174
878	0.313091	0.313233	0.378784	0.293111	0.386557	0.247468	0.17981	0.19671	0.271963	0.25805	0.238003	0.248719	0.314224	0.353023	0.475228	0.449369	0.453632	0.460615	0.495189	0.484019	0.613097	0.647785	0.764377	0.805981	0.321788	0.355838	0.386979	0.292594	0.429354	0.32469	0.222649	0.207258	0.265457	0.259255	0.29796	0.265184	0.336774	0.350693	0.432753	0.425214	0.551822	0.53846	0.482079	0.511247	0.75277	0.638391	0.812594	0.811484
879	0.313166	0.313292	0.378975	0.293442	0.386731	0.247844	0.179851	0.196705	0.271849	0.257959	0.237868	0.248548	0.314285	0.353028	0.475022	0.449206	0.453476	0.460442	0.494999	0.483882	0.612876	0.64753	0.764242	0.805796	0.321896	0.356053	0.387095	0.292867	0.42942	0.325053	0.222676	0.207375	0.265409	0.259237	0.297962	0.265176	0.336667	0.350595	0.432725	0.425237	0.551618	0.538284	0.482016	0.511132	0.752467	0.638165	0.812409	0.811209
880	0.313216	0.313356	0.379099	0.29374	0.386813	0.248207	0.180047	0.196773	0.271841	0.257935	0.237795	0.248485	0.314353	0.353081	0.474841	0.449083	0.453277	0.460303	0.494893	0.483787	0.612607	0.647256	0.764037	0.805527	0.321957	0.356272	0.387074	0.29309	0.429439	0.325367	0.222775	0.207525	0.265417	0.259311	0.297941	0.265225	0.336624	0.350505	0.432523	0.425094	0.551525	0.538288	0.481909	0.510981	0.752312	0.638046	0.81212	0.810881
881	0.313443	0.313739	0.379301	0.294085	0.386705	0.248319	0.180337	0.197009	0.271992	0.258027	0.237984	0.248734	0.314435	0.353326	0.474967	0.449347	0.452948	0.460057	0.494979	0.483887	0.612766	0.64752	0.763905	0.805228	0.322015	0.356395	0.387156	0.293519	0.429449	0.32571	0.223127	0.207923	0.265787	0.259763	0.298033	0.265508	0.336819	0.350492	0.432207	0.424836	0.551596	0.538498	0.481869	0.510874	0.752186	0.637983	0.811719	0.810528
882	0.31337	0.313732	0.379469	0.294446	0.386812	0.248632	0.180569	0.197247	0.271939	0.257921	0.237853	0.248473	0.314278	0.353107	0.474695	0.44912	0.45269	0.459748	0.495031	0.483977	0.612483	0.647212	0.763672	0.804904	0.322113	0.35641	0.386955	0.293444	0.429441	0.325979	0.223037	0.207892	0.265977	0.259877	0.298022	0.265397	0.336805	0.350463	0.432115	0.424811	0.551435	0.538327	0.481533	0.510577	0.751848	0.637705	0.81177	0.810504
883	0.313426	0.313825	0.379635	0.294744	0.38686	0.248947	0.180755	0.197374	0.271986	0.25795	0.237874	0.248472	0.314404	0.353093	0.474555	0.448976	0.452553	0.459493	0.494968	0.483929	0.612124	0.646841	0.763519	0.804637	0.322272	0.356506	0.386755	0.293395	0.429449	0.326241	0.222999	0.207924	0.266064	0.259886	0.298021	0.265302	0.337023	0.350639	0.432159	0.424876	0.551314	0.53827	0.481471	0.51052	0.751829	0.637663	0.811772	0.810355
884	0.313712	0.314163	0.379771	0.294954	0.38685	0.249257	0.180868	0.19739	0.27214	0.2581	0.238057	0.248761	0.314809	0.353408	0.474688	0.449111	0.452488	0.459327	0.494831	0.483771	0.611867	0.646593	0.763474	0.804451	0.322348	0.356723	0.386702	0.293606	0.429492	0.326575	0.223175	0.208175	0.26614	0.259935	0.298022	0.265316	0.337415	0.350903	0.432165	0.424885	0.551244	0.538389	0.481634	0.510609	0.752087	0.637853	0.811521	0.809974
885	0.313893	0.314417	0.379764	0.295116	0.38715	0.249833	0.180818	0.197424	0.272012	0.257897	0.237789	0.248365	0.314805	0.35345	0.474713	0.449208	0.45232	0.459171	0.494801	0.483729	0.611601	0.646182	0.763356	0.804298	0.322367	0.357	0.38675	0.293888	0.429574	0.327071	0.22326	0.208339	0.266288	0.26001	0.29785	0.265091	0.337264	0.350707	0.431865	0.424704	0.55087	0.538159	0.481157	0.510065	0.751833	0.637678	0.811208	0.809715
886	0.313958	0.314575	0.379857	0.295451	0.387443	0.250193	0.180874	0.197482	0.272006	0.257911	0.237857	0.248341	0.314842	0.353514	0.474617	0.449096	0.452249	0.45915	0.494928	0.48378	0.611533	0.64613	0.763131	0.80407	0.322608	0.357138	0.386881	0.2942	0.429543	0.32748	0.223437	0.208536	0.266394	0.260181	0.297781	0.265066	0.33717	0.350623	0.431793	0.424706	0.550755	0.538143	0.480888	0.509726	0.751433	0.637255	0.810978	0.809478
887	0.313944	0.314633	0.380044	0.295837	0.387618	0.250432	0.180987	0.197519	0.272049	0.257999	0.238108	0.248534	0.314809	0.353474	0.474468	0.448942	0.452133	0.459036	0.494959	0.483745	0.611503	0.646199	0.76301	0.803898	0.322757	0.35728	0.38698	0.29449	0.42943	0.327719	0.223641	0.208778	0.266396	0.260264	0.297849	0.26523	0.337148	0.350602	0.431883	0.424803	0.55075	0.53823	0.480904	0.509669	0.751239	0.636994	0.810897	0.809369
888	0.313931	0.31463	0.380249	0.296098	0.387691	0.250814	0.181029	0.197504	0.271975	0.257886	0.238172	0.248518	0.314541	0.35321	0.474383	0.448987	0.451837	0.458639	0.494679	0.483502	0.611299	0.646008	0.763171	0.803901	0.322739	0.357287	0.386997	0.294764	0.429339	0.327819	0.223751	0.209029	0.266303	0.260113	0.297954	0.265397	0.337095	0.350479	0.431874	0.424784	0.550547	0.538157	0.480989	0.509689	0.751472	0.637231	0.810893	0.8094
889	0.314044	0.314752	0.380505	0.296481	0.388073	0.251419	0.181071	0.197646	0.271989	0.257903	0.238304	0.24865	0.314517	0.353299	0.474507	0.449154	0.451927	0.458674	0.494712	0.483616	0.611174	0.645894	0.763056	0.80367	0.322625	0.357037	0.38747	0.295342	0.429393	0.328106	0.223757	0.209137	0.26644	0.260266	0.297741	0.26528	0.337282	0.35061	0.431631	0.424658	0.550373	0.538137	0.480748	0.509477	0.751519	0.637196	0.810365	0.808751
890	0.31421	0.314938	0.380693	0.296837	0.38829	0.251754	0.181148	0.197735	0.272097	0.258072	0.238423	0.248744	0.31474	0.353575	0.47464	0.449323	0.451967	0.458706	0.494706	0.483652	0.611107	0.645892	0.762922	0.803463	0.322842	0.357255	0.387661	0.295616	0.429395	0.328402	0.223809	0.209243	0.266613	0.260449	0.29761	0.26517	0.337522	0.350768	0.431512	0.424579	0.550244	0.538114	0.480487	0.509269	0.751439	0.637159	0.809734	0.808081
891	0.314418	0.315188	0.380778	0.297084	0.388282	0.251835	0.181285	0.197729	0.272281	0.258324	0.238495	0.248739	0.31505	0.353822	0.474639	0.44939	0.451773	0.458511	0.494546	0.483469	0.611085	0.645955	0.762861	0.803385	0.323134	0.357565	0.387387	0.295484	0.429296	0.32862	0.223964	0.209416	0.266731	0.260525	0.297705	0.26521	0.337635	0.350811	0.431625	0.424594	0.550203	0.538105	0.480409	0.509205	0.75131	0.637205	0.809402	0.807828
892	0.314802	0.315656	0.380854	0.297251	0.38872	0.252547	0.181511	0.197892	0.272535	0.258502	0.238596	0.24882	0.315086	0.353803	0.47447	0.449269	0.451639	0.458284	0.494571	0.483478	0.611146	0.645941	0.762627	0.803245	0.323298	0.357678	0.387437	0.295706	0.429298	0.32884	0.224121	0.209594	0.266916	0.260667	0.297708	0.265277	0.337476	0.350772	0.431649	0.424576	0.550389	0.538291	0.48051	0.509241	0.751164	0.637024	0.809705	0.808
893	0.314704	0.315684	0.381092	0.297677	0.388976	0.25304	0.181524	0.197966	0.27249	0.258347	0.238579	0.248787	0.314972	0.353728	0.474333	0.449206	0.451378	0.458093	0.494557	0.483365	0.611042	0.645763	0.762491	0.80306	0.323292	0.357606	0.387554	0.296007	0.42947	0.329276	0.224166	0.209765	0.266845	0.260592	0.297561	0.265182	0.337397	0.350722	0.431656	0.424623	0.550146	0.538164	0.480364	0.509105	0.751075	0.636927	0.809289	0.807612
894	0.314555	0.315659	0.3813	0.298024	0.389038	0.253324	0.181433	0.197943	0.27222	0.258002	0.238595	0.248732	0.314859	0.353701	0.474223	0.449109	0.451143	0.457954	0.494513	0.483261	0.610847	0.645584	0.762431	0.802889	0.3234	0.357801	0.387642	0.29625	0.429704	0.329818	0.224229	0.209969	0.26663	0.260448	0.297483	0.265161	0.337396	0.350694	0.431592	0.424673	0.54978	0.537974	0.480216	0.50897	0.751047	0.636952	0.808589	0.806997
895	0.315019	0.316196	0.381245	0.297891	0.389141	0.253716	0.181485	0.197922	0.272005	0.257796	0.238795	0.248782	0.314889	0.353766	0.474083	0.448837	0.451135	0.457844	0.49451	0.483384	0.610747	0.645614	0.762314	0.802775	0.323545	0.358211	0.38766	0.296367	0.429834	0.330244	0.224496	0.210259	0.266547	0.260504	0.29772	0.265504	0.337375	0.350721	0.431405	0.424627	0.549853	0.538161	0.480442	0.509091	0.751039	0.637018	0.808554	0.806879
896	0.315121	0.31633	0.381571	0.298482	0.389508	0.254302	0.181609	0.198064	0.272145	0.258042	0.238453	0.248431	0.314929	0.35381	0.474087	0.448913	0.450978	0.457706	0.494444	0.483375	0.610682	0.645545	0.762043	0.802476	0.32354	0.358528	0.38767	0.296512	0.429911	0.330633	0.224807	0.210611	0.266674	0.26059	0.297805	0.265569	0.337632	0.350934	0.431336	0.424559	0.549777	0.538253	0.480296	0.508915	0.750959	0.636978	0.808371	0.806698
897	0.315282	0.316544	0.381843	0.298976	0.389685	0.254742	0.181792	0.19825	0.272414	0.258312	0.238328	0.248328	0.314946	0.353773	0.474014	0.448906	0.450938	0.457682	0.49444	0.483305	0.610724	0.645653	0.761726	0.802161	0.323568	0.358467	0.387848	0.296929	0.429893	0.330862	0.224936	0.21082	0.266938	0.260836	0.297821	0.265567	0.337852	0.351103	0.43134	0.424547	0.549703	0.538295	0.480241	0.508843	0.750945	0.636937	0.808104	0.806492
898	0.315682	0.317055	0.381822	0.298968	0.389523	0.254892	0.182017	0.198418	0.272596	0.258352	0.238665	0.248636	0.314961	0.353686	0.473804	0.448647	0.451046	0.457741	0.49449	0.483232	0.610818	0.645944	0.761448	0.801922	0.323686	0.358462	0.388148	0.297535	0.429834	0.33097	0.224899	0.210905	0.267205	0.261172	0.297824	0.265623	0.337897	0.351148	0.431343	0.424591	0.549734	0.538366	0.480421	0.508982	0.751031	0.636973	0.807865	0.806324
899	0.315827	0.317367	0.381777	0.299115	0.389524	0.255007	0.182286	0.19867	0.272591	0.258337	0.238506	0.248409	0.315055	0.353709	0.473748	0.448602	0.450761	0.45745	0.494267	0.483089	0.610637	0.645813	0.761205	0.801615	0.323867	0.358728	0.388066	0.297612	0.429977	0.331328	0.225178	0.211368	0.267252	0.261097	0.297718	0.265547	0.338077	0.351347	0.431269	0.424562	0.549783	0.538539	0.480149	0.50871	0.751073	0.637101	0.807716	0.806196
900	0.315984	0.317676	0.381888	0.299406	0.38966	0.255368	0.182379	0.198773	0.272445	0.258171	0.238737	0.248551	0.315412	0.354075	0.473696	0.448572	0.450807	0.457487	0.494282	0.483228	0.610612	0.645789	0.761164	0.80156	0.323894	0.358876	0.388068	0.297691	0.430137	0.331651	0.225358	0.211627	0.267121	0.260946	0.297702	0.265592	0.337989	0.351239	0.431102	0.42449	0.54973	0.538506	0.480196	0.508689	0.750668	0.63691	0.80779	0.806179
901	0.316123	0.317912	0.382111	0.299727	0.389893	0.255895	0.182318	0.198706	0.272386	0.258052	0.23912	0.248845	0.315633	0.354346	0.473703	0.448603	0.450957	0.457634	0.494477	0.483458	0.610563	0.645731	0.761111	0.801532	0.324086	0.35903	0.388178	0.297867	0.430239	0.331948	0.225373	0.211655	0.267091	0.260971	0.297712	0.265659	0.337822	0.351002	0.431006	0.424491	0.549616	0.538403	0.480356	0.508787	0.750082	0.636467	0.807765	0.806054
902	0.316151	0.317956	0.382289	0.299934	0.390127	0.256338	0.182244	0.198578	0.272647	0.258238	0.239034	0.248695	0.315218	0.35394	0.473852	0.448775	0.45066	0.457372	0.494557	0.483396	0.610168	0.645348	0.760754	0.801165	0.324352	0.359076	0.388254	0.298079	0.430263	0.332325	0.225354	0.211704	0.267453	0.261324	0.297572	0.265527	0.337957	0.351056	0.43115	0.424658	0.549532	0.538502	0.480118	0.508602	0.74985	0.636094	0.80724	0.80558
903	0.316394	0.318207	0.382421	0.300298	0.39007	0.25665	0.182204	0.198644	0.272682	0.258293	0.238979	0.248575	0.315275	0.353906	0.473725	0.448642	0.450455	0.457157	0.494489	0.483301	0.610242	0.645594	0.760733	0.801133	0.324439	0.358875	0.388354	0.298473	0.430275	0.332577	0.225825	0.212261	0.267541	0.261479	0.29724	0.265346	0.338031	0.351226	0.430948	0.424508	0.549215	0.538347	0.480192	0.508576	0.749865	0.636227	0.806955	0.805454
904	0.316559	0.318414	0.382565	0.300678	0.390141	0.256986	0.182298	0.198765	0.272739	0.258354	0.238969	0.248479	0.315291	0.353913	0.473608	0.448468	0.450284	0.456983	0.494344	0.483207	0.610461	0.645898	0.760749	0.801167	0.324291	0.359076	0.388432	0.298799	0.430396	0.332937	0.226108	0.212553	0.267594	0.261562	0.297057	0.265276	0.338178	0.351438	0.430795	0.424425	0.549033	0.538231	0.480141	0.508374	0.749835	0.636329	0.806814	0.805426
905	0.316531	0.318473	0.382724	0.300956	0.390452	0.257374	0.182548	0.198882	0.272931	0.258489	0.239024	0.248434	0.315056	0.353785	0.473669	0.448455	0.450124	0.456831	0.494209	0.483126	0.610516	0.64586	0.760562	0.80103	0.324233	0.359197	0.388469	0.298962	0.430583	0.333417	0.225906	0.212298	0.267729	0.261655	0.297171	0.265373	0.33843	0.351614	0.430892	0.424566	0.549096	0.538298	0.479832	0.507979	0.749659	0.636165	0.806666	0.80528
906	0.31668	0.318731	0.382763	0.301136	0.390265	0.25748	0.182865	0.199237	0.272883	0.258481	0.239327	0.248689	0.315411	0.354027	0.473682	0.44851	0.45017	0.456782	0.494179	0.483068	0.610378	0.645746	0.760246	0.800766	0.324435	0.359024	0.388528	0.299273	0.43041	0.333415	0.225958	0.212521	0.267539	0.261565	0.297289	0.265503	0.338505	0.35164	0.430799	0.424381	0.54881	0.538193	0.480041	0.508263	0.749676	0.636378	0.806464	0.805083
907	0.317029	0.31911	0.382734	0.301253	0.390297	0.257788	0.182925	0.199343	0.272867	0.258475	0.239443	0.248759	0.315465	0.354	0.473743	0.448664	0.45024	0.456758	0.494167	0.483089	0.610256	0.645734	0.759837	0.800321	0.324711	0.359277	0.38856	0.299484	0.430411	0.333687	0.225967	0.212671	0.267593	0.26159	0.29725	0.265576	0.338522	0.351575	0.430787	0.424458	0.548658	0.538189	0.48006	0.508315	0.749737	0.636543	0.806158	0.804804
908	0.31731	0.319415	0.382752	0.301472	0.390591	0.258322	0.182814	0.199288	0.272984	0.258531	0.23938	0.248665	0.315389	0.353901	0.473716	0.448718	0.450246	0.456776	0.494143	0.48311	0.610247	0.645823	0.759509	0.799994	0.324843	0.359456	0.388695	0.299762	0.430561	0.33413	0.225985	0.212774	0.267829	0.261721	0.297138	0.265563	0.338529	0.351535	0.43092	0.424796	0.548727	0.538327	0.479915	0.508118	0.749644	0.636454	0.805571	0.804318
909	0.317195	0.319449	0.382952	0.301965	0.39086	0.258859	0.182835	0.199415	0.273217	0.258647	0.239362	0.248657	0.315742	0.35423	0.473445	0.448454	0.450154	0.456862	0.49411	0.483015	0.610352	0.645902	0.759451	0.800151	0.324792	0.359513	0.389069	0.300363	0.430582	0.334284	0.22618	0.213063	0.267913	0.261814	0.297153	0.265495	0.338551	0.351641	0.431096	0.425062	0.54889	0.538518	0.479943	0.508046	0.749259	0.636087	0.804606	0.803562
910	0.317505	0.319762	0.383285	0.30229	0.390935	0.259162	0.183061	0.199548	0.273096	0.258522	0.239432	0.24859	0.315707	0.354316	0.473709	0.448645	0.450103	0.456766	0.494155	0.483048	0.610285	0.645828	0.759259	0.799893	0.324665	0.35962	0.388997	0.300424	0.430462	0.334419	0.226374	0.213251	0.268009	0.262006	0.297081	0.265513	0.33858	0.351661	0.430568	0.42458	0.548796	0.538448	0.479991	0.508053	0.749427	0.636248	0.804435	0.803507
911	0.317915	0.320221	0.383467	0.302595	0.390809	0.259281	0.183373	0.199763	0.272935	0.258375	0.239466	0.248464	0.315602	0.354279	0.473747	0.448632	0.450148	0.45672	0.494131	0.4831	0.610327	0.645872	0.75916	0.799757	0.3248	0.359991	0.388898	0.300464	0.430411	0.334657	0.22651	0.213453	0.267949	0.262077	0.297105	0.265657	0.338504	0.351591	0.430242	0.424356	0.548738	0.538457	0.479995	0.508012	0.7496	0.636452	0.804406	0.803463
912	0.318111	0.320606	0.383473	0.303026	0.39065	0.259389	0.183574	0.200002	0.272949	0.258347	0.239445	0.248352	0.315668	0.354267	0.473226	0.448139	0.450249	0.456827	0.493986	0.483062	0.610541	0.64609	0.759187	0.799951	0.324845	0.360011	0.389013	0.300774	0.430571	0.335074	0.226619	0.213745	0.26771	0.261916	0.297242	0.265856	0.33836	0.351514	0.430576	0.424853	0.548846	0.538693	0.479958	0.507905	0.749419	0.636339	0.804042	0.80302
913	0.318062	0.320664	0.383974	0.303618	0.390983	0.259874	0.183281	0.199787	0.272932	0.25827	0.239668	0.248498	0.315636	0.354251	0.473187	0.448137	0.450174	0.456754	0.493914	0.482878	0.610297	0.645885	0.75874	0.799545	0.324681	0.359578	0.388843	0.300713	0.430934	0.335774	0.226911	0.214032	0.267654	0.261684	0.297011	0.26581	0.338587	0.35167	0.430639	0.424905	0.548665	0.538697	0.480029	0.50802	0.749282	0.636132	0.803746	0.802837
914	0.318168	0.320864	0.384048	0.303896	0.391223	0.260361	0.183333	0.199873	0.272934	0.258257	0.239752	0.24855	0.315818	0.354449	0.473198	0.448129	0.450134	0.45672	0.493943	0.482889	0.610336	0.645988	0.75822	0.798993	0.324929	0.360059	0.388835	0.300995	0.430918	0.335976	0.22705	0.21427	0.26771	0.261753	0.296876	0.265754	0.338729	0.351736	0.430226	0.424629	0.548654	0.538776	0.48	0.508031	0.749536	0.636246	0.803702	0.802847
915	0.318382	0.321151	0.383785	0.303867	0.391267	0.260703	0.18359	0.200084	0.2729	0.258201	0.239638	0.248419	0.315942	0.354566	0.473245	0.44815	0.450147	0.456736	0.494008	0.48302	0.610528	0.646246	0.757867	0.79862	0.325155	0.36029	0.388945	0.301436	0.430764	0.335987	0.227045	0.214415	0.267892	0.262029	0.296894	0.265811	0.338818	0.3518	0.429823	0.424438	0.548637	0.538767	0.479977	0.507934	0.749842	0.636468	0.803672	0.802818
916	0.318456	0.32124	0.383776	0.30384	0.391266	0.260898	0.18347	0.199851	0.272748	0.257928	0.239466	0.248182	0.315536	0.354129	0.473426	0.44841	0.450154	0.456725	0.494003	0.483008	0.610374	0.646128	0.757811	0.798658	0.32526	0.360246	0.388942	0.301501	0.43105	0.336567	0.227098	0.21447	0.268192	0.262163	0.296899	0.265998	0.339067	0.352094	0.430176	0.424826	0.54824	0.538395	0.480194	0.507907	0.749574	0.636313	0.80324	0.802444
917	0.318627	0.321482	0.384023	0.304316	0.39138	0.261296	0.183429	0.199818	0.272608	0.25774	0.239571	0.248177	0.315415	0.353873	0.47319	0.448325	0.450312	0.456883	0.494107	0.48307	0.610522	0.646203	0.757716	0.798639	0.325316	0.360406	0.389403	0.30218	0.430907	0.336723	0.227414	0.2149	0.268124	0.262167	0.296625	0.265771	0.338979	0.352089	0.430046	0.424757	0.548566	0.538791	0.480485	0.508221	0.749482	0.636272	0.802845	0.802022
918	0.318778	0.321688	0.384139	0.304587	0.391535	0.261825	0.183532	0.199967	0.272586	0.257746	0.239542	0.248006	0.31543	0.353824	0.472851	0.448038	0.450114	0.456749	0.494064	0.483019	0.610653	0.646244	0.757532	0.798538	0.325491	0.360289	0.389606	0.302567	0.430751	0.336852	0.227558	0.215116	0.267935	0.262089	0.296439	0.265541	0.338847	0.351883	0.429757	0.424564	0.54864	0.538995	0.480468	0.508317	0.749535	0.636284	0.802382	0.801557
919	0.318834	0.321753	0.383982	0.304393	0.391601	0.26228	0.183669	0.200088	0.272742	0.257935	0.239251	0.247576	0.31539	0.353867	0.472635	0.447748	0.449494	0.456229	0.493753	0.482761	0.610486	0.646052	0.757227	0.798318	0.32545	0.360157	0.389208	0.302229	0.43085	0.337254	0.227413	0.21495	0.26787	0.262023	0.296514	0.265591	0.33889	0.351696	0.429663	0.424557	0.548057	0.538583	0.480078	0.507942	0.749545	0.636228	0.80191	0.801189
920	0.318908	0.321914	0.38409	0.304901	0.391367	0.262228	0.183392	0.19967	0.273116	0.258151	0.239477	0.247744	0.315279	0.353771	0.472284	0.447552	0.449619	0.45626	0.493424	0.482468	0.610049	0.645652	0.756658	0.79771	0.325133	0.360107	0.389077	0.302333	0.430749	0.337599	0.227861	0.215596	0.267985	0.262171	0.296381	0.265628	0.338906	0.351819	0.429731	0.424582	0.54839	0.539035	0.480032	0.507772	0.749123	0.635953	0.802125	0.801554
921	0.319064	0.322138	0.384196	0.305391	0.391271	0.262404	0.18336	0.199633	0.273055	0.257969	0.23946	0.247758	0.315237	0.35381	0.471959	0.447413	0.449716	0.456284	0.493367	0.482446	0.60994	0.645577	0.756267	0.797396	0.325276	0.35956	0.389103	0.302683	0.430788	0.337999	0.227821	0.215627	0.267853	0.262076	0.296211	0.265692	0.339223	0.352206	0.429754	0.424575	0.548482	0.53923	0.479859	0.507555	0.74917	0.636134	0.801925	0.801384
922	0.319227	0.322362	0.384192	0.305668	0.391269	0.26277	0.183678	0.200026	0.272722	0.257596	0.239265	0.247604	0.315324	0.353959	0.471812	0.447363	0.449587	0.456178	0.493455	0.482579	0.610021	0.645711	0.75607	0.797366	0.325416	0.359607	0.389076	0.303008	0.43084	0.338346	0.227555	0.215346	0.267718	0.261967	0.296088	0.265744	0.33948	0.352477	0.429702	0.424554	0.548072	0.538949	0.479641	0.507353	0.749288	0.636312	0.801406	0.800836
923	0.319257	0.322503	0.384056	0.305784	0.391115	0.262949	0.184099	0.200397	0.272701	0.25755	0.239333	0.247603	0.315505	0.354027	0.471913	0.447414	0.449322	0.456026	0.493349	0.482536	0.609812	0.645621	0.755841	0.797235	0.325455	0.359938	0.388751	0.303	0.430586	0.338463	0.227897	0.215806	0.268054	0.262306	0.29602	0.265705	0.339072	0.352147	0.429628	0.424576	0.547406	0.538472	0.479692	0.50736	0.748576	0.635617	0.801214	0.800737
924	0.319241	0.322581	0.383978	0.3057	0.39121	0.263524	0.184022	0.200271	0.272848	0.257617	0.239339	0.247464	0.315297	0.353796	0.471516	0.447104	0.449103	0.455904	0.493229	0.482475	0.609702	0.645606	0.755438	0.796838	0.325454	0.359669	0.388573	0.303019	0.430292	0.338585	0.227891	0.215862	0.267802	0.262032	0.29552	0.265366	0.338955	0.351901	0.429318	0.424503	0.547195	0.538362	0.479767	0.507574	0.748518	0.635711	0.800807	0.800484
925	0.319357	0.322788	0.384004	0.305854	0.391173	0.26395	0.183797	0.199995	0.272943	0.257681	0.23941	0.247524	0.315035	0.353488	0.471187	0.44686	0.449011	0.455844	0.492874	0.482099	0.609563	0.645622	0.755183	0.796549	0.325327	0.359712	0.388449	0.30308	0.430005	0.338695	0.227894	0.215937	0.267382	0.261634	0.295334	0.265371	0.338847	0.351722	0.429156	0.424366	0.547262	0.538358	0.479783	0.507691	0.74829	0.635578	0.800418	0.800221
926	0.319599	0.323112	0.384124	0.306365	0.390919	0.263997	0.183736	0.199886	0.272909	0.257666	0.239565	0.247831	0.314991	0.353327	0.471157	0.446828	0.448948	0.455773	0.492349	0.481477	0.609323	0.645564	0.755145	0.796502	0.325252	0.359739	0.388301	0.303162	0.429826	0.338891	0.228129	0.21629	0.267236	0.261571	0.295664	0.265818	0.338565	0.351559	0.429254	0.424195	0.547293	0.538216	0.479747	0.507548	0.74752	0.634734	0.800183	0.800047
927	0.319484	0.322978	0.384311	0.30654	0.391296	0.264446	0.183755	0.199898	0.273058	0.257564	0.239436	0.247577	0.315092	0.35346	0.470434	0.446172	0.448401	0.455363	0.492503	0.481636	0.609165	0.645224	0.75466	0.796107	0.325267	0.359556	0.388258	0.303268	0.430147	0.339686	0.228142	0.216362	0.267477	0.261843	0.295083	0.265291	0.338502	0.351478	0.428878	0.423916	0.54689	0.537941	0.479851	0.507354	0.747563	0.63467	0.799846	0.799789
928	0.319672	0.323272	0.384048	0.3065	0.391486	0.26502	0.184157	0.200354	0.273036	0.257465	0.239263	0.247404	0.314994	0.353365	0.470178	0.445931	0.448145	0.455081	0.49256	0.481841	0.609089	0.645291	0.754316	0.795849	0.324993	0.359612	0.388145	0.3034	0.429987	0.340039	0.228231	0.216443	0.267436	0.261827	0.294668	0.265	0.338599	0.351623	0.428862	0.424064	0.5468	0.538007	0.479593	0.507124	0.747471	0.634675	0.799122	0.799206
929	0.319904	0.32363	0.383564	0.306326	0.391191	0.265272	0.184477	0.200761	0.272854	0.257359	0.239116	0.247302	0.31481	0.353151	0.470437	0.446116	0.448124	0.454991	0.492363	0.481805	0.609038	0.645528	0.754067	0.79564	0.324821	0.359314	0.387966	0.3035	0.429505	0.339991	0.228293	0.216481	0.267226	0.261577	0.294523	0.265015	0.338623	0.351708	0.42896	0.424306	0.546929	0.538189	0.47929	0.507063	0.74713	0.634587	0.798296	0.798566
930	0.31959	0.323227	0.383456	0.306167	0.390503	0.264828	0.184022	0.200367	0.272683	0.257183	0.238997	0.247012	0.314846	0.353181	0.470651	0.446194	0.447925	0.454964	0.49208	0.481516	0.608943	0.645335	0.753595	0.795159	0.324717	0.358772	0.387821	0.303524	0.429368	0.340114	0.228109	0.216344	0.267306	0.26147	0.294343	0.264918	0.338331	0.351333	0.428501	0.423951	0.546789	0.537978	0.479558	0.507371	0.746795	0.634444	0.79793	0.798356
931	0.319667	0.323332	0.383763	0.306597	0.390653	0.265209	0.184029	0.200288	0.272357	0.256851	0.239018	0.247026	0.314741	0.352965	0.470202	0.445759	0.448014	0.455143	0.492073	0.481621	0.609188	0.64563	0.75311	0.794618	0.324468	0.358408	0.38785	0.303872	0.429093	0.340356	0.228323	0.216635	0.267212	0.261307	0.294518	0.265154	0.338506	0.351375	0.428259	0.423575	0.546545	0.537925	0.479589	0.507316	0.746261	0.63396	0.798033	0.79839
932	0.319692	0.323474	0.383871	0.306845	0.390799	0.265565	0.184359	0.200517	0.272225	0.256645	0.238827	0.246859	0.314458	0.352654	0.469645	0.445385	0.447937	0.455128	0.492063	0.481731	0.608896	0.645487	0.752948	0.794401	0.324444	0.358236	0.387734	0.304068	0.428624	0.340406	0.228515	0.216918	0.267064	0.261201	0.294453	0.265127	0.338669	0.35145	0.428028	0.423319	0.54624	0.537808	0.479415	0.507045	0.746195	0.633876	0.798076	0.79835
933	0.319492	0.323386	0.383541	0.306574	0.390411	0.265403	0.184594	0.200733	0.272379	0.256665	0.238365	0.246349	0.314113	0.352429	0.469404	0.445349	0.44746	0.454738	0.491863	0.481551	0.607956	0.644708	0.753057	0.794488	0.32449	0.358346	0.387427	0.303977	0.428112	0.340291	0.228421	0.216891	0.267011	0.261206	0.293941	0.264647	0.338531	0.351298	0.427676	0.4232	0.54594	0.537514	0.479198	0.506818	0.74664	0.634369	0.797724	0.79805
934	0.319895	0.323756	0.3835	0.306734	0.390156	0.265622	0.183992	0.200144	0.272261	0.256582	0.238336	0.246268	0.314076	0.352379	0.469369	0.445035	0.44703	0.45435	0.491667	0.481237	0.608293	0.645213	0.752469	0.793902	0.324476	0.35854	0.387671	0.304491	0.428109	0.340918	0.228344	0.216761	0.267163	0.261185	0.293851	0.264642	0.33859	0.351275	0.427485	0.423109	0.545833	0.537381	0.479163	0.506939	0.746066	0.634174	0.797151	0.797583
935	0.319714	0.323517	0.383313	0.306772	0.390048	0.265827	0.183769	0.199993	0.271937	0.256171	0.238168	0.246201	0.314191	0.352462	0.468909	0.444592	0.446716	0.454111	0.49139	0.480981	0.608212	0.645164	0.752293	0.793674	0.324558	0.358035	0.387356	0.30451	0.427692	0.340878	0.22851	0.216898	0.266988	0.26104	0.293727	0.264622	0.338173	0.350995	0.427266	0.422886	0.545386	0.537003	0.479052	0.50681	0.74555	0.633847	0.796693	0.797163
936	0.31938	0.323211	0.383042	0.306739	0.390138	0.266092	0.184005	0.200277	0.271648	0.255777	0.237956	0.246065	0.314259	0.352497	0.468364	0.44428	0.446502	0.453927	0.491054	0.480767	0.607983	0.644991	0.752128	0.793455	0.324183	0.357676	0.386821	0.304328	0.427234	0.340806	0.228657	0.217122	0.266639	0.260822	0.293716	0.264726	0.337838	0.350794	0.427012	0.422585	0.544909	0.536689	0.478803	0.506411	0.745201	0.633545	0.796287	0.7968
937	0.319856	0.323877	0.382948	0.306889	0.390343	0.266547	0.184216	0.2004	0.271667	0.255893	0.238035	0.245916	0.31409	0.352279	0.468358	0.444299	0.44629	0.453595	0.490703	0.480462	0.60847	0.645794	0.751096	0.792469	0.323639	0.357582	0.386919	0.304724	0.427491	0.341925	0.228394	0.217058	0.266559	0.260654	0.294056	0.265187	0.338448	0.351163	0.426787	0.422369	0.544944	0.53691	0.478485	0.506004	0.74476	0.633269	0.795714	0.796414
938	0.319732	0.323879	0.383075	0.30699	0.389625	0.266163	0.184006	0.200063	0.271455	0.255591	0.238113	0.245836	0.313985	0.352067	0.467592	0.443603	0.445991	0.453299	0.490177	0.479941	0.60776	0.645218	0.750385	0.791923	0.323533	0.357548	0.38672	0.304737	0.426999	0.341816	0.228555	0.217286	0.266582	0.260493	0.293587	0.264803	0.33826	0.350912	0.426586	0.422259	0.544304	0.536523	0.478465	0.505768	0.744477	0.632936	0.795322	0.796168
939	0.319633	0.323824	0.383197	0.307144	0.389078	0.265914	0.183833	0.199863	0.271337	0.255361	0.238074	0.245831	0.313776	0.351856	0.467045	0.443086	0.445597	0.452984	0.489793	0.47955	0.606968	0.644587	0.750006	0.79165	0.323371	0.357345	0.386409	0.304589	0.426485	0.34159	0.228713	0.217474	0.266592	0.260444	0.29284	0.264224	0.337745	0.350577	0.426342	0.422067	0.543888	0.536241	0.478167	0.505423	0.744072	0.632441	0.794837	0.795783
940	0.319802	0.323978	0.383145	0.307335	0.38922	0.26631	0.183892	0.199986	0.271421	0.255441	0.23783	0.245754	0.313455	0.351653	0.46705	0.443084	0.445124	0.452571	0.489556	0.479324	0.60679	0.644597	0.749772	0.791341	0.323451	0.357108	0.386153	0.304491	0.426347	0.341963	0.228515	0.217333	0.266429	0.26039	0.292325	0.263927	0.337461	0.350516	0.426008	0.421713	0.544085	0.536426	0.477483	0.50492	0.743544	0.631917	0.794167	0.795184
941	0.319293	0.323423	0.382914	0.307261	0.389046	0.266597	0.183671	0.199636	0.271233	0.255309	0.237246	0.245142	0.313464	0.351594	0.466211	0.442463	0.444583	0.451951	0.488717	0.478543	0.606554	0.644	0.749373	0.790648	0.323676	0.356769	0.385875	0.30441	0.4259	0.34219	0.227953	0.21676	0.265776	0.259721	0.292211	0.263693	0.337743	0.350404	0.425557	0.421341	0.543935	0.536444	0.477395	0.504765	0.743593	0.632021	0.793694	0.794751
942	0.319275	0.323514	0.382598	0.30715	0.388919	0.266799	0.183593	0.199353	0.271167	0.255195	0.237095	0.244781	0.312831	0.350927	0.46569	0.441866	0.444208	0.451644	0.48864	0.47849	0.605982	0.643462	0.7491	0.790372	0.323058	0.355835	0.385272	0.304103	0.425442	0.342446	0.22769	0.216619	0.265504	0.259375	0.291846	0.26335	0.337304	0.350024	0.425275	0.421022	0.543436	0.536035	0.47714	0.50452	0.742894	0.631568	0.793232	0.7943
943	0.319469	0.323813	0.382392	0.307095	0.388667	0.266891	0.183625	0.199221	0.271179	0.255148	0.237035	0.244638	0.311929	0.350024	0.465368	0.441306	0.443932	0.451459	0.488742	0.478548	0.605367	0.643106	0.748822	0.790196	0.322607	0.355441	0.384628	0.303838	0.425052	0.342616	0.227722	0.216806	0.265606	0.259392	0.291432	0.263143	0.336709	0.349734	0.425117	0.420803	0.542853	0.535409	0.476883	0.504357	0.742028	0.630911	0.79273	0.793905
944	0.319162	0.32339	0.382426	0.307108	0.388049	0.266889	0.183562	0.199143	0.271074	0.255109	0.236429	0.244384	0.311572	0.349639	0.464745	0.440645	0.443568	0.450978	0.487946	0.477648	0.605179	0.64285	0.748304	0.789497	0.322352	0.355243	0.384418	0.304018	0.424698	0.342548	0.227779	0.216859	0.265701	0.259445	0.29141	0.26335	0.337023	0.349963	0.424886	0.420658	0.542536	0.534986	0.476995	0.504521	0.742092	0.630861	0.792201	0.793673
945	0.31913	0.323543	0.382145	0.307016	0.387722	0.26698	0.18333	0.199071	0.270936	0.254761	0.236208	0.244204	0.31129	0.349485	0.464507	0.440421	0.443088	0.450498	0.487916	0.477592	0.605082	0.642693	0.747824	0.789124	0.322025	0.35455	0.384537	0.304392	0.424175	0.342506	0.228059	0.217107	0.265741	0.259534	0.291123	0.26311	0.336816	0.349708	0.424435	0.420191	0.542252	0.534889	0.476601	0.504027	0.741803	0.630604	0.791837	0.793198
946	0.318949	0.323454	0.381609	0.30676	0.387313	0.267042	0.183005	0.198818	0.270496	0.254208	0.23621	0.244049	0.311055	0.349222	0.463997	0.440081	0.442606	0.450155	0.487642	0.477388	0.604715	0.642299	0.747364	0.788691	0.321767	0.35397	0.38422	0.304366	0.4235	0.342443	0.228207	0.217305	0.265617	0.259376	0.290845	0.262907	0.336336	0.349181	0.424014	0.41986	0.541734	0.53449	0.475972	0.503293	0.741263	0.630152	0.791271	0.792623
947	0.318565	0.322983	0.381004	0.306385	0.386707	0.266984	0.182739	0.198385	0.26992	0.253748	0.236218	0.243919	0.310813	0.34878	0.463238	0.439521	0.442185	0.449909	0.48677	0.476664	0.604093	0.641687	0.74686	0.788033	0.321467	0.353436	0.383298	0.303812	0.42284	0.342457	0.228111	0.217343	0.265218	0.258861	0.29067	0.262916	0.335819	0.348614	0.423756	0.419784	0.540943	0.533654	0.475388	0.502708	0.74068	0.629642	0.790444	0.79209
948	0.318702	0.323393	0.380623	0.306077	0.386351	0.26678	0.18278	0.198079	0.270167	0.253975	0.236103	0.243952	0.310401	0.348541	0.46359	0.439559	0.441769	0.449446	0.486364	0.476435	0.603831	0.641485	0.746201	0.78751	0.321066	0.35292	0.382631	0.303359	0.422603	0.342963	0.228127	0.217417	0.264374	0.25813	0.290298	0.262641	0.335238	0.348098	0.423568	0.419417	0.540189	0.533136	0.474977	0.5024	0.740247	0.62931	0.789887	0.791684
949	0.318492	0.323318	0.380482	0.30603	0.38598	0.267022	0.182818	0.198127	0.269567	0.253473	0.235458	0.243367	0.310368	0.348336	0.463064	0.438946	0.441458	0.449174	0.485906	0.476153	0.603503	0.641313	0.745676	0.786935	0.320441	0.352506	0.38219	0.303241	0.421804	0.342944	0.227861	0.217154	0.264232	0.257916	0.289494	0.262056	0.334845	0.347679	0.422925	0.418735	0.539829	0.532677	0.474708	0.502162	0.739449	0.628699	0.789071	0.790963
950	0.318097	0.322927	0.380049	0.305777	0.385551	0.267427	0.182989	0.198404	0.268673	0.252633	0.2347	0.2426	0.309969	0.347756	0.461949	0.437878	0.440974	0.448812	0.485301	0.475625	0.603048	0.640931	0.745186	0.786242	0.31992	0.351602	0.381826	0.30326	0.420965	0.342791	0.227435	0.21666	0.26437	0.257927	0.288766	0.261542	0.334484	0.347306	0.422135	0.418026	0.539319	0.531931	0.474355	0.501778	0.738533	0.627982	0.787945	0.789984
951	0.317917	0.322789	0.378924	0.304912	0.385075	0.267478	0.183376	0.198569	0.268547	0.252298	0.234389	0.242354	0.308525	0.346617	0.461178	0.437005	0.440057	0.447998	0.48461	0.474859	0.602464	0.640171	0.744508	0.785369	0.319578	0.350913	0.38134	0.303093	0.420796	0.343145	0.22714	0.216256	0.263969	0.25758	0.288664	0.261479	0.33399	0.346954	0.421656	0.417576	0.53812	0.530787	0.473739	0.501143	0.737871	0.627459	0.786669	0.788967
952	0.317453	0.322434	0.378691	0.304861	0.384474	0.267315	0.182818	0.197965	0.268209	0.251832	0.233999	0.242031	0.308523	0.346541	0.460291	0.436288	0.439343	0.447389	0.484057	0.474377	0.601284	0.638958	0.743586	0.784017	0.319268	0.351106	0.380809	0.302877	0.419773	0.342974	0.227102	0.216366	0.263567	0.257071	0.288299	0.26125	0.334166	0.347052	0.420816	0.416809	0.537759	0.530733	0.473422	0.500807	0.73699	0.626847	0.785555	0.787901
953	0.317171	0.322219	0.378433	0.304876	0.383637	0.267151	0.182504	0.197564	0.267751	0.251318	0.23356	0.241653	0.308313	0.346137	0.459582	0.43564	0.43868	0.446672	0.483435	0.473899	0.600629	0.638329	0.742813	0.783003	0.31882	0.350886	0.380026	0.302561	0.418514	0.342647	0.227039	0.216346	0.26317	0.256564	0.287848	0.260952	0.333835	0.346703	0.420095	0.416223	0.537615	0.530662	0.473036	0.500455	0.735568	0.625704	0.784395	0.78671
954	0.317088	0.322149	0.377847	0.304644	0.382707	0.267019	0.182734	0.197619	0.267216	0.25081	0.233229	0.241295	0.307367	0.34513	0.458989	0.434964	0.438078	0.445965	0.482722	0.473311	0.600589	0.638309	0.742239	0.782384	0.318189	0.350392	0.379039	0.302165	0.417533	0.3425	0.2268	0.216033	0.262815	0.256186	0.287407	0.260648	0.332883	0.345855	0.419593	0.415851	0.537236	0.530084	0.472485	0.499901	0.73393	0.624309	0.783237	0.785551
955	0.316564	0.321706	0.377626	0.304588	0.382144	0.266704	0.182452	0.197309	0.266507	0.250267	0.233281	0.241057	0.306958	0.344943	0.457929	0.434163	0.437847	0.446039	0.482182	0.472783	0.599793	0.637517	0.741442	0.781138	0.314299	0.339086	0.378227	0.301809	0.417044	0.342724	0.226445	0.215973	0.262619	0.256026	0.28689	0.260305	0.33275	0.345658	0.418827	0.415038	0.536564	0.529528	0.472104	0.499201	0.733222	0.62389	0.782508	0.784895
956	0.316081	0.321246	0.377482	0.30458	0.382081	0.26709	0.182494	0.197212	0.266491	0.250219	0.232926	0.240738	0.306573	0.344488	0.457332	0.433561	0.437242	0.445424	0.481456	0.472247	0.599108	0.636914	0.74089	0.780692	0.314168	0.339141	0.378128	0.302036	0.416598	0.342763	0.226338	0.215862	0.262115	0.255635	0.285978	0.259527	0.332075	0.34506	0.418182	0.414461	0.535905	0.528786	0.471654	0.498636	0.732299	0.623016	0.781851	0.784381
957	0.315819	0.321003	0.377146	0.304397	0.381709	0.267336	0.182228	0.196869	0.266462	0.250128	0.232346	0.240308	0.306046	0.343723	0.457073	0.433166	0.436341	0.444382	0.480813	0.471751	0.598746	0.636584	0.740474	0.780465	0.313724	0.339284	0.378019	0.302118	0.415854	0.342544	0.226309	0.215726	0.261668	0.255159	0.285385	0.259033	0.331295	0.344354	0.417505	0.413883	0.535339	0.528201	0.471309	0.49837	0.731043	0.62186	0.78125	0.783844
958	0.315757	0.32103	0.376478	0.303906	0.380509	0.266671	0.181184	0.195966	0.265654	0.249444	0.231979	0.239873	0.30543	0.343007	0.456674	0.432787	0.435505	0.443637	0.480483	0.471307	0.59862	0.636356	0.739951	0.779612	0.313263	0.33942	0.37715	0.301408	0.414809	0.342294	0.226162	0.215704	0.261628	0.254824	0.285611	0.259338	0.331077	0.34402	0.416693	0.413084	0.53488	0.528056	0.471138	0.498299	0.729798	0.620983	0.780748	0.783248
959	0.315412	0.320719	0.375884	0.30351	0.38062	0.26711	0.18149	0.196148	0.265253	0.249067	0.231973	0.23993	0.305377	0.343083	0.455532	0.431754	0.435149	0.443477	0.479639	0.47059	0.59813	0.636096	0.739244	0.778843	0.313579	0.339807	0.376462	0.301415	0.414768	0.342853	0.226428	0.216068	0.261068	0.254277	0.284724	0.258446	0.330633	0.343492	0.41665	0.413242	0.534593	0.527673	0.470155	0.497365	0.729576	0.620434	0.780241	0.782868
960	0.315083	0.320477	0.375342	0.303197	0.380403	0.267091	0.181898	0.196359	0.265073	0.248738	0.231618	0.239609	0.305318	0.343044	0.455095	0.431356	0.43468	0.443017	0.478937	0.469996	0.597662	0.635716	0.738698	0.778296	0.313513	0.339975	0.376057	0.301444	0.414484	0.34309	0.226235	0.215963	0.26081	0.254027	0.284306	0.258047	0.330472	0.343327	0.416436	0.413026	0.534294	0.527319	0.469589	0.496754	0.729266	0.620237	0.779775	0.782602
961	0.305931	0.307513	0.360646	0.295782	0.377642	0.259333	0.178981	0.195995	0.253726	0.241239	0.227392	0.233035	0.302123	0.332297	0.451879	0.418378	0.426167	0.433011	0.469303	0.455144	0.586743	0.625901	0.717568	0.759108	0.313253	0.340067	0.370886	0.28905	0.405247	0.331639	0.217097	0.204547	0.250759	0.247908	0.278012	0.249264	0.312304	0.322869	0.411014	0.397981	0.526393	0.513903	0.46097	0.492931	0.716187	0.611626	0.764541	0.769083
962	0.306196	0.307775	0.360604	0.295818	0.377398	0.259566	0.178794	0.195869	0.253548	0.241163	0.227391	0.23305	0.301865	0.332148	0.451618	0.418274	0.426034	0.432843	0.469491	0.455336	0.586835	0.626064	0.717545	0.759029	0.310872	0.340092	0.370692	0.289017	0.404756	0.331784	0.217148	0.204578	0.250955	0.24788	0.277603	0.24909	0.31229	0.322881	0.410825	0.39769	0.526504	0.513781	0.460906	0.492988	0.715621	0.611568	0.764305	0.76903
963	0.306331	0.307715	0.360994	0.296097	0.377059	0.259563	0.178732	0.195878	0.253415	0.241085	0.227415	0.23307	0.301533	0.331861	0.450945	0.418068	0.425774	0.432834	0.469644	0.455388	0.586911	0.626135	0.717717	0.758918	0.310649	0.339774	0.370209	0.288829	0.403937	0.331779	0.217134	0.204319	0.251293	0.248055	0.277262	0.24886	0.312131	0.32274	0.410314	0.397023	0.526452	0.513372	0.460283	0.492637	0.714231	0.610677	0.764168	0.768829
964	0.306345	0.30775	0.361012	0.296269	0.376794	0.259634	0.178718	0.195838	0.253283	0.240923	0.227412	0.233023	0.301276	0.331514	0.450628	0.417786	0.425573	0.432707	0.469708	0.455417	0.586943	0.62622	0.717723	0.758876	0.310694	0.339675	0.369876	0.288872	0.403522	0.331897	0.217155	0.204268	0.251351	0.248033	0.276999	0.24874	0.312138	0.322775	0.410089	0.396707	0.52663	0.513366	0.460033	0.492572	0.713459	0.610232	0.764028	0.768637
965	0.306	0.30792	0.360808	0.296495	0.376321	0.25964	0.178748	0.19572	0.253277	0.240697	0.227699	0.23283	0.301022	0.331172	0.450412	0.417312	0.425414	0.432673	0.469974	0.455355	0.587238	0.626881	0.717726	0.759148	0.31073	0.339656	0.369844	0.289304	0.403448	0.332201	0.217097	0.204168	0.251143	0.247908	0.276955	0.248678	0.312079	0.323039	0.410502	0.396873	0.527179	0.513875	0.459803	0.492648	0.712543	0.609093	0.76375	0.768185
966	0.305798	0.3079	0.360754	0.296623	0.376105	0.259745	0.178801	0.195722	0.253224	0.240563	0.227748	0.232631	0.300798	0.330973	0.450235	0.417116	0.425387	0.432657	0.469947	0.455218	0.587097	0.626872	0.717546	0.759016	0.310957	0.339669	0.3697	0.289468	0.403213	0.332384	0.217114	0.204118	0.251096	0.247867	0.276884	0.248634	0.312051	0.323012	0.410567	0.396823	0.527121	0.513892	0.459634	0.492603	0.712296	0.608812	0.763628	0.76799
967	0.305574	0.307724	0.360632	0.296777	0.376132	0.259816	0.17894	0.195816	0.253158	0.24051	0.227564	0.232375	0.300586	0.330747	0.450073	0.416888	0.425495	0.432667	0.469615	0.454952	0.586617	0.626251	0.717218	0.758661	0.311105	0.339576	0.36934	0.289534	0.40306	0.332588	0.217229	0.204189	0.251142	0.247927	0.276895	0.248705	0.312167	0.322889	0.410403	0.396625	0.526831	0.51385	0.459514	0.492525	0.712572	0.609168	0.763744	0.76804
968	0.305388	0.30745	0.360545	0.296742	0.375937	0.259931	0.179111	0.195964	0.252948	0.240113	0.227412	0.232165	0.300425	0.330408	0.450414	0.416944	0.425556	0.432548	0.469344	0.45481	0.586169	0.625822	0.71671	0.75819	0.31137	0.339574	0.369086	0.289684	0.402765	0.332569	0.217312	0.204267	0.250823	0.247676	0.276751	0.248703	0.312274	0.322767	0.410283	0.396553	0.526586	0.513707	0.459673	0.492671	0.713029	0.609779	0.763759	0.768016
969	0.305378	0.307445	0.360601	0.29657	0.376186	0.260457	0.179195	0.195999	0.253063	0.240069	0.227266	0.231998	0.300423	0.330412	0.450259	0.416954	0.425502	0.432324	0.468924	0.454581	0.585592	0.625406	0.71659	0.757962	0.311424	0.339567	0.369187	0.289635	0.402798	0.332723	0.217255	0.20415	0.250603	0.247506	0.276822	0.248621	0.312156	0.322406	0.410368	0.396847	0.526069	0.513489	0.459697	0.492574	0.713918	0.610208	0.76362	0.767756
970	0.305405	0.307554	0.360614	0.296603	0.376546	0.260825	0.179258	0.195931	0.253059	0.240311	0.227234	0.231904	0.30013	0.33054	0.449612	0.416616	0.425268	0.432093	0.468485	0.454169	0.58501	0.624939	0.716371	0.757551	0.311252	0.339271	0.369249	0.289452	0.402982	0.332924	0.21714	0.204001	0.250802	0.247447	0.276948	0.248641	0.312286	0.322172	0.410051	0.3968	0.525198	0.512955	0.459627	0.492148	0.714627	0.610404	0.763629	0.767564
971	0.305304	0.307552	0.360606	0.296635	0.376667	0.26095	0.179438	0.195986	0.253072	0.240274	0.227212	0.231882	0.300073	0.330477	0.449486	0.416554	0.425093	0.432003	0.468297	0.453958	0.584758	0.624761	0.716283	0.757381	0.311319	0.339392	0.369257	0.289446	0.402974	0.333146	0.217063	0.204058	0.250823	0.247401	0.276988	0.248697	0.312272	0.322036	0.409939	0.396845	0.524923	0.512815	0.459562	0.491942	0.71472	0.610284	0.763578	0.767329
972	0.305224	0.307756	0.360498	0.296628	0.376792	0.260958	0.179745	0.196067	0.253158	0.240202	0.227235	0.232108	0.30017	0.330292	0.449339	0.416335	0.424557	0.431689	0.468206	0.453753	0.584777	0.624953	0.716467	0.757565	0.311383	0.339905	0.36929	0.289401	0.40312	0.33345	0.216844	0.204183	0.250816	0.247277	0.277061	0.248815	0.312249	0.322071	0.409908	0.397065	0.525093	0.513008	0.459361	0.491627	0.714246	0.6095	0.763441	0.766829
973	0.305202	0.307747	0.360569	0.296802	0.376945	0.261053	0.179839	0.19602	0.253191	0.24017	0.227258	0.232091	0.300173	0.330268	0.44934	0.416353	0.424531	0.431812	0.468169	0.45376	0.584747	0.624924	0.716596	0.75755	0.311485	0.340169	0.369313	0.289521	0.40323	0.333758	0.216807	0.204279	0.250854	0.247356	0.277081	0.248864	0.312213	0.32196	0.409796	0.397079	0.525107	0.51303	0.459504	0.491668	0.714255	0.609362	0.763503	0.766766
974	0.304976	0.307369	0.36077	0.297125	0.376932	0.260818	0.179843	0.195853	0.25313	0.239977	0.227386	0.231986	0.300122	0.330193	0.449699	0.416677	0.424985	0.432508	0.468392	0.453962	0.584892	0.624939	0.716548	0.757255	0.31165	0.34055	0.369245	0.289782	0.403158	0.334118	0.216819	0.204542	0.25097	0.247649	0.276994	0.248888	0.312099	0.321756	0.409524	0.396806	0.52526	0.513012	0.459797	0.491939	0.714046	0.609352	0.763544	0.766754
975	0.305032	0.307397	0.360831	0.297358	0.377025	0.260966	0.180001	0.195996	0.253157	0.239956	0.227371	0.231896	0.300203	0.330246	0.449878	0.41688	0.424991	0.43265	0.468369	0.454022	0.584923	0.624854	0.716732	0.757374	0.311739	0.340804	0.369327	0.29004	0.40311	0.334362	0.21697	0.204674	0.25097	0.247739	0.277012	0.249011	0.312023	0.321714	0.409558	0.396842	0.525299	0.51305	0.459985	0.492077	0.713932	0.609308	0.763804	0.767073
976	0.305335	0.307571	0.360926	0.29776	0.377277	0.261496	0.180112	0.196217	0.253276	0.240147	0.227193	0.23157	0.300401	0.330506	0.450032	0.417122	0.4248	0.432637	0.468115	0.454108	0.584905	0.62455	0.717235	0.757869	0.311663	0.340746	0.369543	0.290468	0.403144	0.334598	0.217308	0.204705	0.250775	0.247799	0.2771	0.249181	0.311922	0.321637	0.409745	0.396988	0.525338	0.513112	0.460403	0.492433	0.713968	0.609399	0.764491	0.768026
977	0.305561	0.307761	0.360983	0.297955	0.37744	0.261744	0.180216	0.196334	0.253306	0.240173	0.227244	0.231591	0.300429	0.330617	0.450101	0.417187	0.424873	0.432677	0.46816	0.454251	0.584971	0.624574	0.717486	0.758049	0.311562	0.340864	0.369696	0.290685	0.40324	0.334803	0.217484	0.204749	0.250853	0.247859	0.277125	0.249241	0.311965	0.321754	0.40983	0.397081	0.525362	0.513201	0.460594	0.492541	0.714169	0.609578	0.764693	0.76828
978	0.305852	0.308126	0.360842	0.297907	0.377518	0.262013	0.180504	0.196748	0.253302	0.240105	0.227306	0.231832	0.300443	0.33071	0.450117	0.417141	0.424853	0.432428	0.468286	0.454356	0.58501	0.62471	0.717608	0.758165	0.311709	0.341248	0.369949	0.290839	0.403258	0.334888	0.217707	0.204738	0.2512	0.247865	0.277185	0.249454	0.311941	0.322156	0.410108	0.397395	0.525339	0.513367	0.460595	0.492338	0.714496	0.60979	0.764767	0.768474
979	0.306114	0.30846	0.360889	0.298069	0.377612	0.262188	0.180654	0.196917	0.253314	0.24015	0.227404	0.231996	0.300499	0.330808	0.450184	0.417227	0.424922	0.432418	0.468452	0.454529	0.585137	0.624849	0.717896	0.758448	0.312095	0.341842	0.370012	0.290975	0.403312	0.335043	0.217904	0.204835	0.251295	0.247912	0.277162	0.249452	0.312158	0.322382	0.41022	0.39746	0.525302	0.513441	0.460657	0.492428	0.714591	0.609954	0.7649	0.768615
980	0.306497	0.308881	0.361029	0.298252	0.377692	0.262041	0.180574	0.196632	0.253203	0.240165	0.227822	0.232505	0.300421	0.330849	0.450194	0.417148	0.425388	0.432616	0.468893	0.454868	0.585545	0.625331	0.718222	0.758676	0.312279	0.342175	0.369789	0.290812	0.40344	0.335157	0.217996	0.204912	0.251355	0.24794	0.27682	0.248998	0.312792	0.322632	0.410092	0.397196	0.525099	0.513379	0.460522	0.492607	0.71485	0.610334	0.764413	0.767881
981	0.306697	0.309178	0.361207	0.298425	0.37785	0.262219	0.180647	0.196681	0.253235	0.240217	0.227995	0.232667	0.300422	0.330909	0.450208	0.417262	0.425615	0.432764	0.46915	0.4551	0.585668	0.625558	0.718482	0.758874	0.312546	0.34272	0.369839	0.290963	0.403659	0.335404	0.218113	0.205069	0.251475	0.248027	0.276902	0.248965	0.313078	0.322832	0.410114	0.397239	0.525172	0.513494	0.460673	0.492756	0.715027	0.610549	0.764592	0.767965
982	0.306716	0.309445	0.36137	0.298512	0.377989	0.262581	0.180831	0.196943	0.253339	0.240321	0.227954	0.232604	0.300461	0.330923	0.450244	0.417681	0.425642	0.432952	0.469378	0.455393	0.585524	0.625556	0.71863	0.75893	0.312749	0.34301	0.370056	0.291335	0.403994	0.335816	0.218316	0.205408	0.251573	0.248184	0.277312	0.249172	0.313261	0.322942	0.410089	0.397361	0.525267	0.513522	0.46103	0.492992	0.715111	0.610724	0.765293	0.768676
983	0.306823	0.309721	0.361749	0.298985	0.378184	0.262857	0.180972	0.197163	0.253494	0.240528	0.227957	0.232412	0.300608	0.331017	0.450367	0.418005	0.425689	0.433124	0.469444	0.455403	0.585579	0.625619	0.719051	0.75951	0.31281	0.34287	0.370133	0.291729	0.404139	0.336071	0.218442	0.205655	0.251354	0.24825	0.277572	0.24919	0.313562	0.322999	0.410281	0.397451	0.525604	0.513872	0.461274	0.493279	0.714653	0.61054	0.766126	0.769413
984	0.307007	0.309902	0.362072	0.299343	0.378453	0.263225	0.181063	0.197287	0.253675	0.240714	0.228109	0.232411	0.300789	0.331209	0.450367	0.418086	0.425794	0.433252	0.469535	0.455544	0.585749	0.625746	0.719607	0.760084	0.3129	0.343082	0.370174	0.291937	0.404265	0.33635	0.218522	0.205847	0.25148	0.248362	0.277727	0.249396	0.313707	0.323208	0.410437	0.397612	0.52591	0.514132	0.461572	0.493534	0.714768	0.610666	0.766387	0.769644
985	0.30709	0.309865	0.362532	0.29972	0.378901	0.263855	0.181165	0.197466	0.253998	0.240957	0.228241	0.23231	0.301039	0.331476	0.450173	0.417951	0.425892	0.433347	0.469526	0.455664	0.585758	0.625717	0.720331	0.760766	0.313056	0.343469	0.370319	0.292165	0.404514	0.336701	0.218494	0.206001	0.251909	0.248535	0.278067	0.249971	0.313569	0.323535	0.410671	0.397943	0.526532	0.514607	0.46217	0.493776	0.715121	0.610734	0.766711	0.769938
986	0.307354	0.310123	0.362725	0.300044	0.379046	0.264117	0.181236	0.197627	0.254134	0.241054	0.228429	0.232382	0.30119	0.331705	0.450348	0.41816	0.425997	0.4335	0.469666	0.455844	0.58608	0.626026	0.72073	0.76117	0.313321	0.343789	0.370479	0.292446	0.404634	0.337022	0.218573	0.206166	0.252051	0.248684	0.278186	0.250128	0.313715	0.323728	0.410878	0.398217	0.526817	0.514858	0.462385	0.494006	0.715517	0.611134	0.766825	0.77016
987	0.307875	0.310525	0.362755	0.300414	0.37894	0.264131	0.181184	0.197656	0.254175	0.241099	0.228784	0.232613	0.301313	0.332066	0.450674	0.418357	0.426109	0.433587	0.469833	0.456047	0.586845	0.626575	0.721301	0.761811	0.313726	0.344094	0.370432	0.29253	0.404463	0.337274	0.218605	0.206265	0.252077	0.248765	0.277926	0.250046	0.313961	0.323929	0.411109	0.398534	0.527012	0.515046	0.462199	0.494223	0.716048	0.611855	0.766231	0.76981
988	0.308193	0.310814	0.362993	0.30076	0.379246	0.264411	0.18129	0.197773	0.254307	0.241197	0.229074	0.232845	0.301572	0.332281	0.450918	0.418531	0.426268	0.433806	0.470003	0.456262	0.587266	0.627052	0.721629	0.762123	0.314108	0.344532	0.370624	0.292831	0.404586	0.337549	0.21879	0.206442	0.252238	0.248952	0.278003	0.250161	0.314205	0.324128	0.411346	0.398679	0.527069	0.515139	0.462476	0.49449	0.71655	0.612307	0.766267	0.76991
989	0.308439	0.311121	0.363173	0.301068	0.379654	0.264636	0.181504	0.197998	0.254398	0.24118	0.229344	0.233156	0.301928	0.332411	0.451446	0.418963	0.426345	0.434115	0.470201	0.456527	0.587777	0.62788	0.721307	0.761731	0.314496	0.345143	0.371047	0.293438	0.40486	0.337899	0.219089	0.206648	0.252341	0.249235	0.278231	0.250136	0.314527	0.324232	0.411678	0.398768	0.526736	0.514922	0.462907	0.494736	0.71745	0.613	0.766672	0.770458
990	0.308747	0.311511	0.363397	0.301336	0.379995	0.26499	0.181659	0.198157	0.254539	0.241273	0.229588	0.233377	0.302086	0.332539	0.451692	0.419263	0.426624	0.434427	0.470478	0.456739	0.587982	0.628243	0.721638	0.762022	0.314952	0.345567	0.371375	0.293793	0.405076	0.338156	0.219363	0.206878	0.252504	0.249443	0.278436	0.250321	0.314806	0.324404	0.41184	0.398933	0.526915	0.515154	0.463219	0.495001	0.717703	0.613314	0.766983	0.770754
991	0.309047	0.31195	0.363864	0.301605	0.38066	0.265654	0.181839	0.198194	0.254749	0.241488	0.229904	0.233684	0.302301	0.332539	0.451601	0.419257	0.427165	0.434919	0.470763	0.456865	0.587861	0.628328	0.722509	0.762812	0.315242	0.345975	0.371753	0.293999	0.405273	0.338241	0.219739	0.207077	0.2528	0.249673	0.27877	0.250846	0.315133	0.324602	0.411788	0.398875	0.527225	0.515602	0.463789	0.495406	0.717417	0.613168	0.767225	0.770752
992	0.309339	0.312271	0.364147	0.301903	0.381085	0.266042	0.182008	0.198351	0.254946	0.24166	0.230127	0.233883	0.302437	0.332716	0.45178	0.419527	0.4275	0.435207	0.471099	0.457123	0.587943	0.628513	0.722973	0.763226	0.315273	0.346441	0.372045	0.294304	0.405605	0.338513	0.220039	0.20738	0.253048	0.249882	0.27896	0.251078	0.315408	0.324861	0.411981	0.399053	0.527576	0.515939	0.464136	0.495666	0.717614	0.613328	0.767702	0.7711
993	0.309684	0.312648	0.364254	0.302157	0.381282	0.26629	0.182126	0.198641	0.255139	0.241803	0.230212	0.233951	0.302241	0.333056	0.45211	0.420202	0.427783	0.435332	0.471642	0.457423	0.587851	0.62839	0.723454	0.763665	0.315555	0.34681	0.372314	0.294573	0.406088	0.338908	0.220306	0.207843	0.253277	0.249989	0.279096	0.251203	0.315644	0.325221	0.412274	0.399553	0.528438	0.516588	0.464194	0.495729	0.71774	0.613492	0.768543	0.771777
994	0.309983	0.312999	0.364434	0.302389	0.38146	0.266585	0.182296	0.198858	0.255336	0.241984	0.230379	0.234036	0.30228	0.333233	0.452292	0.420516	0.428139	0.435583	0.472003	0.457748	0.587905	0.628509	0.723942	0.764148	0.315933	0.347002	0.372612	0.294911	0.406453	0.339245	0.220585	0.208195	0.253511	0.250197	0.279253	0.251389	0.315885	0.325475	0.412479	0.39986	0.528905	0.517019	0.464412	0.495996	0.717842	0.613674	0.769046	0.772186
995	0.310237	0.313234	0.364613	0.302592	0.381436	0.266768	0.182455	0.198997	0.255576	0.242175	0.23054	0.234013	0.302484	0.333369	0.452478	0.420638	0.428465	0.435791	0.472156	0.458142	0.588036	0.628746	0.724299	0.764569	0.316257	0.347332	0.37279	0.29526	0.406781	0.339616	0.22085	0.208508	0.253753	0.250479	0.279339	0.251507	0.316123	0.325634	0.412748	0.40011	0.529131	0.517307	0.464667	0.496348	0.718207	0.613953	0.769271	0.772368
996	0.310477	0.313386	0.364789	0.302881	0.381699	0.267013	0.182734	0.199292	0.255824	0.242436	0.230719	0.234124	0.302611	0.333532	0.452692	0.420856	0.428768	0.436016	0.472534	0.458623	0.588307	0.62905	0.724349	0.764625	0.316593	0.347721	0.373102	0.295728	0.407263	0.340018	0.221134	0.208919	0.254019	0.250767	0.279377	0.251499	0.316302	0.325978	0.41311	0.400398	0.529339	0.517397	0.464919	0.496657	0.718495	0.614274	0.770017	0.773051
997	0.310733	0.313746	0.365047	0.303266	0.382081	0.267357	0.182969	0.199545	0.255958	0.242643	0.230982	0.234301	0.302908	0.33383	0.452874	0.421072	0.429048	0.436285	0.472873	0.458959	0.588757	0.629578	0.724991	0.765249	0.317089	0.348118	0.373407	0.296205	0.407637	0.34038	0.221365	0.209227	0.254249	0.250976	0.279609	0.251751	0.316532	0.32624	0.41336	0.400654	0.529553	0.517595	0.465219	0.496973	0.718877	0.614551	0.770515	0.773552
998	0.310964	0.314268	0.365303	0.303666	0.382472	0.267783	0.183244	0.199809	0.255978	0.242868	0.231349	0.234509	0.303389	0.334144	0.452862	0.421094	0.4294	0.436687	0.473238	0.459274	0.589422	0.63038	0.726122	0.766365	0.317446	0.348501	0.373737	0.296793	0.407914	0.340663	0.221581	0.209431	0.254439	0.251173	0.279983	0.252197	0.316721	0.326381	0.413459	0.400864	0.529721	0.517827	0.465588	0.497433	0.719099	0.614704	0.770712	0.773851
999	0.31128	0.314677	0.365685	0.3041	0.382908	0.268183	0.183435	0.199975	0.256159	0.243041	0.231577	0.234739	0.303629	0.334322	0.453161	0.421365	0.429686	0.436981	0.473438	0.459467	0.589835	0.630852	0.726639	0.766873	0.317691	0.348925	0.374156	0.297133	0.408204	0.340998	0.221779	0.209672	0.254659	0.251413	0.280272	0.252517	0.317077	0.326685	0.413656	0.401042	0.529813	0.517982	0.46586	0.497728	0.719419	0.615092	0.771248	0.774425
1000	0.311614	0.315124	0.366211	0.304695	0.383685	0.268712	0.183575	0.200141	0.256359	0.24318	0.23178	0.235105	0.303883	0.334638	0.453665	0.4218	0.429807	0.437167	0.473572	0.459466	0.590376	0.631451	0.72705	0.76721	0.318089	0.349509	0.374672	0.297429	0.408448	0.341415	0.2219	0.209898	0.254868	0.25157	0.280617	0.25294	0.317534	0.327147	0.413882	0.401144	0.529761	0.517979	0.466085	0.497838	0.719973	0.615652	0.772137	0.775372
1001	0.311982	0.315517	0.36662	0.305167	0.38414	0.269062	0.183781	0.200292	0.256528	0.24331	0.232028	0.235349	0.304091	0.334805	0.454034	0.422214	0.430139	0.4375	0.473819	0.459708	0.590742	0.631784	0.727605	0.76778	0.318411	0.34991	0.375041	0.297715	0.408838	0.341705	0.222114	0.210192	0.255121	0.25184	0.280924	0.253188	0.317935	0.327434	0.414168	0.40141	0.529941	0.518206	0.466389	0.498111	0.720416	0.616068	0.772632	0.775838
1002	0.312462	0.315824	0.367075	0.305595	0.384336	0.269252	0.183967	0.200271	0.25679	0.243375	0.232146	0.235534	0.304086	0.334623	0.454473	0.42275	0.430704	0.438004	0.473821	0.459923	0.590812	0.631714	0.727859	0.768162	0.318736	0.350199	0.375503	0.297765	0.409279	0.341894	0.222331	0.21052	0.255398	0.252285	0.281183	0.253266	0.318477	0.327649	0.414408	0.401717	0.530082	0.518535	0.466655	0.498443	0.720914	0.616773	0.773038	0.776129
1003	0.312837	0.316225	0.367473	0.30598	0.384724	0.269629	0.184166	0.200452	0.256982	0.243536	0.232466	0.235751	0.304261	0.334751	0.454859	0.423111	0.431005	0.438265	0.474202	0.460263	0.591066	0.631942	0.728355	0.768641	0.319101	0.350534	0.375798	0.29804	0.409668	0.342185	0.222625	0.210802	0.255671	0.252553	0.281477	0.253484	0.318856	0.327953	0.414758	0.401985	0.530383	0.51884	0.467025	0.498768	0.721099	0.61696	0.773441	0.776487
1004	0.31321	0.316707	0.367787	0.3063	0.385172	0.270029	0.184457	0.200811	0.256973	0.243721	0.23307	0.235952	0.304565	0.335068	0.455235	0.423444	0.431204	0.438412	0.475093	0.460877	0.591491	0.632299	0.729397	0.769548	0.319419	0.350808	0.375758	0.298442	0.410103	0.342348	0.223051	0.211118	0.256002	0.252744	0.281879	0.253703	0.319097	0.328226	0.415382	0.402392	0.531134	0.519339	0.467549	0.499132	0.720944	0.61643	0.773489	0.776491
1005	0.313527	0.317097	0.368133	0.306709	0.38556	0.270412	0.184659	0.201035	0.257199	0.243925	0.233408	0.236181	0.304803	0.335329	0.455527	0.423784	0.431481	0.438669	0.47554	0.461293	0.59176	0.632555	0.729909	0.770071	0.319763	0.351025	0.376068	0.298829	0.410625	0.34276	0.223359	0.211403	0.256263	0.252973	0.282124	0.253914	0.319423	0.328541	0.41571	0.402703	0.531417	0.51963	0.467965	0.49951	0.72123	0.616691	0.773968	0.776931
1006	0.313731	0.317477	0.36851	0.307139	0.386005	0.270926	0.184759	0.201288	0.257694	0.244236	0.233606	0.236418	0.305023	0.33568	0.455833	0.424031	0.431597	0.438765	0.475935	0.461701	0.591891	0.632792	0.729904	0.770103	0.320159	0.351353	0.376527	0.299267	0.411134	0.343472	0.223663	0.211653	0.256507	0.253207	0.282253	0.254261	0.31974	0.328957	0.415879	0.402778	0.53142	0.519646	0.468343	0.499882	0.721382	0.61714	0.774855	0.77788
1007	0.31401	0.317855	0.368848	0.307512	0.386375	0.271361	0.184947	0.201495	0.257949	0.244449	0.233928	0.236649	0.305264	0.335943	0.456049	0.424269	0.431865	0.439019	0.476295	0.462043	0.592093	0.63304	0.730282	0.770508	0.320717	0.351779	0.376912	0.299698	0.411627	0.343957	0.223946	0.211873	0.256718	0.253348	0.282438	0.254466	0.320057	0.329323	0.416136	0.403087	0.531577	0.519926	0.468754	0.500273	0.721724	0.617523	0.775388	0.778337
1008	0.314263	0.31812	0.369132	0.308003	0.386614	0.271764	0.185169	0.201555	0.258157	0.244602	0.234244	0.236906	0.305525	0.336166	0.455975	0.424442	0.432348	0.439535	0.476393	0.462313	0.592277	0.633196	0.730593	0.77101	0.321078	0.352162	0.377591	0.300304	0.412407	0.344548	0.22415	0.211989	0.256826	0.253386	0.2825	0.254441	0.32033	0.329619	0.416253	0.403623	0.531551	0.520353	0.469174	0.500755	0.722778	0.618515	0.775974	0.778713
1009	0.314577	0.31848	0.369473	0.308367	0.386942	0.272089	0.185358	0.20172	0.258392	0.244774	0.234477	0.237146	0.305773	0.336405	0.45616	0.424766	0.432724	0.439914	0.476572	0.462546	0.592473	0.633442	0.731053	0.77153	0.32133	0.35252	0.377989	0.30068	0.412901	0.344978	0.224377	0.21226	0.257027	0.253548	0.282686	0.254617	0.320698	0.329974	0.416459	0.404013	0.531654	0.520668	0.46955	0.501145	0.723349	0.619144	0.776473	0.779078
1010	0.314933	0.318908	0.369884	0.308595	0.387239	0.272258	0.18555	0.201861	0.25858	0.24491	0.234664	0.237312	0.306003	0.336585	0.45652	0.425175	0.433104	0.440287	0.476879	0.462702	0.592673	0.633759	0.731767	0.772238	0.321641	0.35295	0.378037	0.300846	0.413187	0.345124	0.224625	0.212587	0.257302	0.253743	0.283022	0.254851	0.321074	0.330374	0.416667	0.404365	0.531932	0.521057	0.469904	0.501532	0.723631	0.619524	0.776752	0.779135
1011	0.315381	0.319402	0.370157	0.308724	0.387653	0.272611	0.185783	0.202177	0.258592	0.245039	0.235057	0.237618	0.306299	0.336816	0.456775	0.425494	0.433455	0.440593	0.477069	0.462818	0.592926	0.634062	0.732676	0.772989	0.321867	0.353443	0.378279	0.301105	0.413362	0.345354	0.224878	0.212901	0.257479	0.253841	0.283304	0.25511	0.321582	0.330807	0.417064	0.404818	0.532178	0.521458	0.47033	0.501877	0.723857	0.619649	0.776906	0.779136
1012	0.31572	0.319762	0.370519	0.309077	0.388038	0.272979	0.185978	0.202408	0.25878	0.245256	0.235326	0.237846	0.306552	0.337034	0.457074	0.425848	0.433718	0.44085	0.477203	0.463044	0.593215	0.634518	0.733192	0.773507	0.322024	0.353887	0.378572	0.301409	0.413674	0.345692	0.225096	0.21325	0.25773	0.254024	0.28353	0.255362	0.32197	0.331144	0.417496	0.405224	0.53247	0.521802	0.470672	0.50213	0.724209	0.619988	0.777272	0.779509
1013	0.316067	0.320084	0.370924	0.309452	0.388505	0.273312	0.186146	0.20267	0.259065	0.245524	0.235459	0.238068	0.306779	0.337251	0.457478	0.426315	0.43387	0.44097	0.477111	0.463203	0.593537	0.635164	0.733569	0.773903	0.322378	0.354425	0.378768	0.301568	0.413884	0.346055	0.22525	0.213792	0.25802	0.254322	0.283713	0.255726	0.322438	0.331461	0.418049	0.405539	0.532772	0.522012	0.470896	0.502206	0.72444	0.620307	0.777733	0.780188
1014	0.316359	0.320445	0.371296	0.3099	0.388877	0.273688	0.186281	0.202915	0.259354	0.245787	0.235688	0.238274	0.307028	0.337531	0.45788	0.426743	0.434155	0.441284	0.477433	0.463584	0.593808	0.635527	0.73398	0.774354	0.322882	0.354827	0.379175	0.301941	0.414255	0.346438	0.225509	0.214092	0.258348	0.25459	0.284011	0.25603	0.322779	0.331781	0.418394	0.405904	0.533054	0.522271	0.471281	0.502507	0.724863	0.620778	0.778238	0.780661
1015	0.316534	0.320737	0.371675	0.31056	0.389132	0.274213	0.186374	0.20318	0.259695	0.246146	0.236004	0.238474	0.307302	0.337813	0.458316	0.427151	0.434457	0.441708	0.477908	0.464226	0.594018	0.635813	0.734062	0.774612	0.323245	0.354964	0.379912	0.302603	0.414756	0.346979	0.225815	0.214219	0.258759	0.254812	0.284304	0.256249	0.32298	0.332052	0.418817	0.406411	0.533434	0.522588	0.471751	0.502764	0.725497	0.621414	0.778807	0.78116
1016	0.316836	0.321079	0.372035	0.311047	0.389587	0.274642	0.186553	0.203371	0.259964	0.246394	0.236279	0.238658	0.307541	0.338143	0.458602	0.427471	0.434702	0.441949	0.478331	0.464633	0.594442	0.636235	0.734572	0.775108	0.323731	0.355391	0.38031	0.303001	0.415256	0.347359	0.226087	0.214473	0.259037	0.255087	0.284599	0.256536	0.323244	0.33232	0.419079	0.406711	0.533674	0.522857	0.472135	0.503198	0.725965	0.621853	0.779363	0.781749
1017	0.317129	0.321467	0.372343	0.311469	0.390145	0.274974	0.186707	0.203474	0.260288	0.246613	0.236527	0.238802	0.307748	0.33858	0.458825	0.427757	0.434948	0.442162	0.479035	0.46504	0.594978	0.636485	0.735407	0.775778	0.324131	0.356022	0.380533	0.303262	0.415859	0.3476	0.226436	0.214712	0.259329	0.255487	0.285026	0.256913	0.323467	0.332572	0.419026	0.406863	0.533644	0.522935	0.472561	0.503996	0.726345	0.622257	0.780071	0.782444
1018	0.317511	0.321876	0.372732	0.311918	0.390619	0.275391	0.18692	0.203708	0.260525	0.246798	0.236762	0.23899	0.307989	0.338922	0.459167	0.42812	0.435277	0.44246	0.479534	0.465436	0.595408	0.636915	0.735994	0.776339	0.324431	0.356478	0.380949	0.303662	0.416344	0.347987	0.226685	0.214956	0.259554	0.255758	0.285351	0.257231	0.323778	0.332885	0.41922	0.407083	0.533985	0.523284	0.472948	0.504418	0.726835	0.622727	0.780599	0.782929
1019	0.318126	0.32231	0.373179	0.312373	0.391275	0.275929	0.187306	0.204007	0.260629	0.246884	0.237041	0.239174	0.308246	0.339253	0.459468	0.428444	0.435559	0.442615	0.479852	0.46568	0.596073	0.637759	0.736729	0.776979	0.324796	0.356933	0.381287	0.304039	0.416783	0.348429	0.226813	0.215231	0.259539	0.255849	0.285582	0.25752	0.324153	0.333239	0.419522	0.407211	0.53452	0.523907	0.473311	0.504784	0.727403	0.623143	0.781148	0.783504
1020	0.318488	0.322706	0.373566	0.312775	0.391711	0.27633	0.187521	0.204212	0.260823	0.247041	0.237266	0.239384	0.308471	0.339571	0.459721	0.428737	0.435895	0.442888	0.480235	0.46602	0.596498	0.638234	0.737274	0.777541	0.325184	0.357585	0.381731	0.304456	0.417283	0.348813	0.227039	0.215523	0.259759	0.256163	0.285843	0.257815	0.324469	0.333505	0.419777	0.407425	0.53496	0.524289	0.473607	0.505061	0.727905	0.623544	0.7815	0.783892
1021	0.318703	0.323133	0.373981	0.313149	0.391974	0.276692	0.187594	0.204453	0.261019	0.247179	0.23738	0.239667	0.308729	0.339917	0.460103	0.429133	0.436411	0.443405	0.480755	0.466575	0.596537	0.63835	0.737464	0.778019	0.325495	0.357925	0.38253	0.305129	0.417748	0.349248	0.227267	0.215804	0.260139	0.256705	0.286155	0.258151	0.324816	0.333792	0.420031	0.407633	0.535693	0.524604	0.473816	0.504974	0.728395	0.624069	0.781464	0.783851
1022	0.319033	0.323549	0.37438	0.313531	0.392241	0.277028	0.187786	0.204689	0.261248	0.247375	0.237579	0.239884	0.308946	0.340154	0.460411	0.42947	0.436818	0.443778	0.481078	0.466907	0.596865	0.638781	0.737897	0.778497	0.325757	0.357998	0.383023	0.305533	0.418213	0.349655	0.227528	0.216094	0.260439	0.256999	0.286382	0.258407	0.325142	0.334055	0.420339	0.407944	0.536164	0.525028	0.474116	0.505141	0.728935	0.624497	0.781758	0.784084
1023	0.319261	0.3239	0.374725	0.313866	0.392285	0.277165	0.188037	0.204821	0.261534	0.247655	0.237811	0.240026	0.30909	0.340286	0.460553	0.42968	0.437173	0.44405	0.481211	0.467048	0.597453	0.63948	0.738528	0.779003	0.326116	0.358195	0.383286	0.305675	0.418784	0.349977	0.227916	0.216458	0.260785	0.257218	0.286454	0.258561	0.325391	0.334125	0.420701	0.408391	0.536507	0.525557	0.474398	0.505385	0.729491	0.624651	0.782201	0.784556
1024	0.319541	0.324281	0.375069	0.314206	0.392538	0.277483	0.188193	0.204986	0.261801	0.247895	0.238046	0.240244	0.309267	0.340457	0.460725	0.429903	0.437504	0.444364	0.48144	0.467287	0.597766	0.639805	0.738971	0.779438	0.326446	0.358174	0.383643	0.30597	0.419289	0.350345	0.228195	0.216769	0.26114	0.257517	0.286671	0.258783	0.325674	0.334354	0.421016	0.408763	0.536701	0.525818	0.474685	0.50568	0.72996	0.625015	0.782503	0.784819
1025	0.319875	0.324679	0.375414	0.31455	0.392864	0.277869	0.188332	0.205174	0.262071	0.248135	0.238299	0.240481	0.309445	0.340608	0.46091	0.430132	0.43781	0.444677	0.481653	0.467515	0.598015	0.640038	0.739374	0.77983	0.326841	0.358581	0.383978	0.30627	0.419755	0.350733	0.228435	0.217056	0.261487	0.257781	0.28693	0.259011	0.325971	0.334655	0.421331	0.409141	0.536772	0.525996	0.475	0.506042	0.730421	0.625466	0.782821	0.785031
1026	0.320399	0.325145	0.375765	0.314898	0.393156	0.278313	0.188491	0.205437	0.26237	0.248381	0.238589	0.240733	0.309596	0.34065	0.461143	0.430369	0.438077	0.444963	0.481715	0.467608	0.598275	0.640304	0.739773	0.780128	0.327338	0.359301	0.384191	0.306459	0.420136	0.351183	0.228642	0.217314	0.261814	0.257835	0.287223	0.259228	0.326311	0.335076	0.421703	0.409601	0.536609	0.526114	0.475429	0.506575	0.731021	0.626132	0.783295	0.785209
1027	0.320699	0.325493	0.376151	0.315288	0.393715	0.278771	0.188689	0.205661	0.262615	0.248638	0.238878	0.240939	0.309824	0.340833	0.461406	0.430699	0.438378	0.445308	0.482	0.467894	0.598544	0.640582	0.740242	0.780582	0.32789	0.359752	0.384526	0.306802	0.420567	0.351544	0.228843	0.217549	0.262057	0.258077	0.287463	0.259425	0.326617	0.335404	0.42201	0.409945	0.536758	0.526463	0.475726	0.506894	0.731333	0.626434	0.783721	0.785511
1028	0.320869	0.325776	0.376564	0.315678	0.394661	0.279415	0.188797	0.205873	0.26281	0.248865	0.239184	0.241207	0.310077	0.341092	0.461626	0.431034	0.438676	0.445716	0.482479	0.468352	0.598559	0.640467	0.740721	0.78116	0.328164	0.360361	0.38498	0.307315	0.420977	0.351855	0.228955	0.217755	0.262293	0.258553	0.287756	0.259635	0.326875	0.335765	0.422303	0.410235	0.53687	0.526719	0.475944	0.507186	0.731367	0.626691	0.78394	0.785641
1029	0.321145	0.326112	0.376917	0.316094	0.395171	0.279825	0.18901	0.206057	0.263072	0.24915	0.239455	0.241375	0.310367	0.341358	0.46194	0.431402	0.438931	0.446035	0.482784	0.468686	0.598854	0.640792	0.740971	0.78144	0.32832	0.360862	0.385329	0.307717	0.42143	0.352222	0.229168	0.217965	0.262519	0.258798	0.288045	0.25988	0.327233	0.336118	0.422478	0.410465	0.537067	0.526972	0.476204	0.507437	0.731693	0.626959	0.784404	0.786057
1030	0.321398	0.326425	0.377292	0.316592	0.395652	0.280153	0.189391	0.206231	0.263329	0.24955	0.239731	0.241446	0.310779	0.341657	0.462437	0.431941	0.439164	0.44635	0.483136	0.469091	0.599467	0.6416	0.741119	0.781566	0.328605	0.361105	0.385595	0.308071	0.42197	0.352575	0.229463	0.218136	0.262619	0.258887	0.288268	0.260103	0.327695	0.336474	0.422488	0.410586	0.537475	0.527467	0.476472	0.507587	0.73211	0.626965	0.785137	0.786837
1031	0.321676	0.326741	0.377623	0.317007	0.396064	0.280462	0.189636	0.20643	0.263611	0.249783	0.240005	0.241541	0.311036	0.341955	0.462728	0.432299	0.439439	0.446651	0.483363	0.46932	0.599788	0.642004	0.741465	0.781921	0.328647	0.361412	0.385966	0.308484	0.42235	0.352941	0.229657	0.21834	0.262812	0.259089	0.288536	0.260343	0.328013	0.336751	0.422738	0.410829	0.537818	0.527872	0.476706	0.507762	0.732339	0.627152	0.785679	0.787321
1032	0.322077	0.327132	0.377852	0.317381	0.396179	0.280593	0.189805	0.20662	0.263994	0.249981	0.240295	0.241568	0.311279	0.342372	0.462914	0.43252	0.439718	0.44694	0.483379	0.469346	0.600018	0.642339	0.741705	0.782174	0.328974	0.36186	0.386408	0.308964	0.422643	0.353376	0.229827	0.218548	0.263093	0.25925	0.288922	0.260663	0.328274	0.336993	0.423016	0.411045	0.538139	0.528091	0.476868	0.507832	0.732538	0.62755	0.786087	0.787677
1033	0.322314	0.327418	0.378148	0.317768	0.396472	0.28089	0.190016	0.20679	0.264262	0.250136	0.240505	0.241697	0.311461	0.342615	0.463172	0.432839	0.439943	0.447145	0.483579	0.469564	0.600256	0.642589	0.741955	0.782482	0.329494	0.362204	0.386772	0.30936	0.423001	0.353737	0.230006	0.218772	0.263327	0.259501	0.289196	0.260919	0.328612	0.337272	0.423275	0.411299	0.538419	0.528338	0.477125	0.508089	0.732826	0.627771	0.786681	0.788182
1034	0.322355	0.327549	0.378449	0.318071	0.396953	0.28128	0.190229	0.207011	0.264478	0.250085	0.240604	0.241802	0.311431	0.342722	0.463427	0.433231	0.440176	0.447312	0.48385	0.469815	0.600302	0.64253	0.742422	0.783105	0.329854	0.362481	0.387228	0.309788	0.423318	0.354125	0.230094	0.219017	0.263506	0.259876	0.289405	0.26114	0.3289	0.337484	0.423787	0.411733	0.538776	0.528761	0.477371	0.508455	0.733022	0.62785	0.787441	0.7887
1035	0.322593	0.327825	0.378786	0.318493	0.397243	0.281602	0.190432	0.207172	0.264694	0.250215	0.240839	0.242007	0.311607	0.342935	0.463613	0.43348	0.440413	0.447474	0.484059	0.470015	0.60054	0.642759	0.742811	0.783503	0.330195	0.362583	0.38753	0.310115	0.423605	0.354386	0.230267	0.219252	0.263744	0.260162	0.289604	0.261343	0.329208	0.33773	0.424082	0.411996	0.539065	0.529071	0.477684	0.508748	0.733207	0.628007	0.788023	0.789191
1036	0.322847	0.328126	0.379223	0.319113	0.397348	0.281956	0.190614	0.207139	0.264839	0.250444	0.241099	0.242436	0.311895	0.343097	0.463754	0.433675	0.440588	0.44746	0.484309	0.470273	0.600968	0.64317	0.742971	0.783623	0.330556	0.362884	0.387579	0.310252	0.423865	0.354411	0.230513	0.219467	0.264078	0.260487	0.289691	0.261498	0.329648	0.338034	0.424083	0.41206	0.539302	0.529206	0.478176	0.509165	0.733398	0.627988	0.788681	0.789857
1037	0.323132	0.328444	0.379543	0.319514	0.397588	0.2823	0.190832	0.207318	0.265016	0.250632	0.24134	0.242682	0.312125	0.343281	0.463964	0.433892	0.440775	0.447611	0.484562	0.470544	0.601248	0.643432	0.743261	0.783893	0.330858	0.363251	0.387822	0.310532	0.424219	0.354671	0.230739	0.219728	0.264305	0.260733	0.289905	0.261706	0.329994	0.338334	0.424285	0.412287	0.539452	0.529358	0.478527	0.509508	0.733774	0.628281	0.789208	0.790356
1038	0.323636	0.328917	0.379817	0.319795	0.397763	0.282621	0.191065	0.207646	0.265256	0.250905	0.241768	0.242897	0.312516	0.343592	0.464065	0.433893	0.440974	0.447872	0.48478	0.470779	0.601548	0.643749	0.743776	0.784323	0.331214	0.36356	0.388087	0.310858	0.424533	0.354919	0.230926	0.220041	0.264453	0.26084	0.290197	0.261965	0.330206	0.338562	0.424653	0.412613	0.539514	0.52953	0.478876	0.509761	0.734313	0.629088	0.789583	0.790827
1039	0.324004	0.329279	0.380108	0.320159	0.398037	0.282908	0.19129	0.20791	0.265424	0.251129	0.242037	0.243079	0.312752	0.343821	0.464278	0.434086	0.44121	0.448126	0.484975	0.470976	0.601808	0.644058	0.744177	0.784604	0.33168	0.363913	0.388381	0.311157	0.424893	0.355256	0.231199	0.220312	0.264669	0.261035	0.290441	0.262147	0.33049	0.338871	0.424857	0.412829	0.53963	0.529715	0.479146	0.509988	0.734615	0.629409	0.789886	0.791103
1040	0.324316	0.329595	0.38037	0.320498	0.398388	0.283182	0.191521	0.208201	0.265561	0.251323	0.24222	0.243203	0.312906	0.344011	0.464568	0.434374	0.441455	0.448414	0.48517	0.471178	0.602012	0.644322	0.744534	0.784831	0.332014	0.36425	0.388734	0.311475	0.425314	0.355699	0.231513	0.220578	0.264887	0.261247	0.2907	0.262308	0.330795	0.339226	0.425024	0.413035	0.539728	0.529881	0.479347	0.510195	0.73489	0.629601	0.790123	0.791252
1041	0.324551	0.329842	0.38051	0.320677	0.39894	0.283473	0.19181	0.208629	0.265642	0.25144	0.242236	0.243162	0.312899	0.344135	0.465101	0.434882	0.441717	0.448858	0.485401	0.47145	0.602067	0.644422	0.744856	0.785007	0.332356	0.364538	0.389282	0.311873	0.425959	0.356468	0.231918	0.22088	0.265086	0.261496	0.291059	0.262482	0.331149	0.339723	0.425225	0.413327	0.539696	0.529912	0.479388	0.510404	0.735343	0.629748	0.790302	0.791174
1042	0.324791	0.330127	0.380803	0.321017	0.399259	0.283739	0.191997	0.208909	0.265813	0.251641	0.242402	0.243294	0.31304	0.344278	0.465272	0.435097	0.441886	0.449033	0.485616	0.471671	0.602242	0.644647	0.745085	0.785227	0.332506	0.364844	0.389584	0.312217	0.4263	0.356822	0.232161	0.221119	0.265235	0.261646	0.291288	0.262633	0.331409	0.339983	0.425362	0.413508	0.539834	0.53017	0.479608	0.510593	0.735568	0.629979	0.790481	0.791374
1043	0.324964	0.330376	0.381221	0.321533	0.399499	0.283916	0.192148	0.209112	0.265977	0.25188	0.242511	0.243487	0.313183	0.344413	0.465304	0.43526	0.44203	0.449087	0.485801	0.471805	0.602428	0.644987	0.745246	0.785361	0.332652	0.365194	0.389776	0.312534	0.426501	0.357043	0.232421	0.221293	0.265387	0.261768	0.291465	0.262705	0.331676	0.340204	0.425303	0.413525	0.540109	0.530617	0.479868	0.510728	0.735414	0.629878	0.790467	0.791475
1044	0.325186	0.330636	0.381506	0.321893	0.399821	0.284206	0.19227	0.209293	0.266153	0.252071	0.242737	0.243642	0.313291	0.344516	0.465431	0.435471	0.442217	0.449197	0.485967	0.471995	0.602669	0.645216	0.7454	0.785558	0.332779	0.365519	0.390031	0.312822	0.426777	0.357291	0.232606	0.221502	0.26557	0.261944	0.291571	0.26283	0.33189	0.340381	0.425436	0.413664	0.540289	0.530869	0.480082	0.510879	0.735588	0.630042	0.790721	0.791745
1045	0.325389	0.330876	0.381774	0.32218	0.400095	0.284557	0.192297	0.209447	0.266408	0.252279	0.243106	0.243873	0.313392	0.344514	0.465336	0.435491	0.442263	0.449056	0.486166	0.472267	0.603005	0.645354	0.74544	0.785894	0.333021	0.36581	0.390233	0.313094	0.426928	0.357331	0.232616	0.221717	0.265635	0.262022	0.291562	0.262947	0.332026	0.340373	0.42568	0.413821	0.540554	0.531246	0.48039	0.511046	0.735886	0.630549	0.791201	0.792346
1046	0.32564	0.331186	0.382043	0.322502	0.400385	0.284889	0.192415	0.209587	0.266612	0.252458	0.243372	0.243999	0.31358	0.344684	0.465501	0.435706	0.442509	0.449269	0.486312	0.472448	0.603212	0.645574	0.74556	0.786059	0.333355	0.366109	0.390439	0.313391	0.427194	0.357543	0.23274	0.221915	0.265856	0.262228	0.291666	0.263152	0.332166	0.340489	0.425877	0.414033	0.540635	0.53134	0.480582	0.511199	0.736202	0.630848	0.79145	0.792676
1047	0.325914	0.331537	0.382228	0.322809	0.400707	0.285194	0.192527	0.209637	0.266817	0.252605	0.243709	0.244041	0.31377	0.344942	0.465923	0.436112	0.443008	0.449796	0.486344	0.472542	0.603363	0.645746	0.745664	0.786061	0.333664	0.36648	0.390699	0.313655	0.427559	0.357827	0.232891	0.222114	0.266332	0.26262	0.291744	0.263453	0.332212	0.340634	0.426104	0.414285	0.540501	0.531019	0.480591	0.511256	0.73665	0.630981	0.79164	0.792888
1048	0.326205	0.331849	0.382478	0.323116	0.401078	0.285612	0.192682	0.209754	0.266949	0.252739	0.243893	0.244122	0.313957	0.345143	0.466189	0.436432	0.443288	0.45008	0.486476	0.472707	0.603585	0.646042	0.745844	0.786208	0.33399	0.366741	0.390893	0.313928	0.427883	0.358138	0.233063	0.222295	0.266547	0.262864	0.291845	0.26364	0.332412	0.340812	0.426313	0.414533	0.540586	0.531094	0.480776	0.511452	0.736959	0.631206	0.791927	0.793132
1049	0.326563	0.332237	0.382787	0.323412	0.401526	0.286198	0.19293	0.20989	0.267	0.252837	0.24395	0.244167	0.314267	0.34538	0.466457	0.436777	0.443554	0.450444	0.486655	0.472921	0.603802	0.646606	0.746112	0.786387	0.334273	0.367016	0.390991	0.314266	0.428243	0.358514	0.233272	0.222423	0.266655	0.263091	0.292036	0.263853	0.3327	0.341016	0.426556	0.414916	0.540658	0.531213	0.480995	0.511747	0.737299	0.631516	0.792091	0.793267
1050	0.326862	0.332546	0.383069	0.323733	0.401828	0.286595	0.193115	0.21004	0.267136	0.25298	0.244046	0.24424	0.3145	0.345669	0.466714	0.437073	0.443772	0.450707	0.48682	0.473062	0.603969	0.646856	0.746313	0.78653	0.334482	0.367303	0.391147	0.314546	0.428538	0.358857	0.233449	0.222611	0.266802	0.263275	0.29219	0.264036	0.332918	0.341224	0.426732	0.415141	0.540776	0.531376	0.481259	0.511999	0.737559	0.631783	0.792372	0.793518
1051	0.327185	0.332769	0.383407	0.324073	0.402143	0.286967	0.193309	0.210173	0.267248	0.253119	0.243969	0.244327	0.314662	0.346065	0.466961	0.437444	0.443851	0.450764	0.487037	0.473172	0.604117	0.646897	0.746517	0.786689	0.334759	0.367485	0.391304	0.314777	0.428774	0.359254	0.23365	0.222834	0.266762	0.26333	0.292286	0.264095	0.333255	0.341524	0.426884	0.41524	0.541135	0.531903	0.481741	0.512363	0.737656	0.632011	0.793151	0.794049
1052	0.327445	0.333011	0.383645	0.324394	0.402415	0.287342	0.193468	0.210373	0.267376	0.253268	0.24407	0.244429	0.314819	0.346264	0.467157	0.437653	0.443961	0.450882	0.487211	0.473315	0.604351	0.647116	0.746743	0.7869	0.335087	0.367548	0.391482	0.315006	0.429056	0.359607	0.233826	0.223037	0.266875	0.263478	0.292422	0.264208	0.333492	0.341738	0.427009	0.415397	0.541336	0.532178	0.482028	0.512618	0.737823	0.632252	0.793374	0.794216
1053	0.327616	0.33321	0.383804	0.324751	0.402563	0.287619	0.193627	0.210714	0.267574	0.253468	0.244289	0.244548	0.314897	0.346354	0.467349	0.437724	0.444094	0.45108	0.487331	0.473442	0.604721	0.647483	0.746952	0.787185	0.335346	0.367748	0.391642	0.315207	0.429346	0.359947	0.23391	0.223262	0.267147	0.263745	0.292687	0.264391	0.333622	0.341968	0.427082	0.415535	0.541555	0.532448	0.482215	0.512761	0.737953	0.632435	0.793317	0.794275
1054	0.327828	0.333457	0.38398	0.325081	0.402635	0.287831	0.193722	0.210934	0.267798	0.25366	0.244543	0.244664	0.31512	0.346561	0.467529	0.437816	0.444182	0.45116	0.487515	0.47355	0.604833	0.647411	0.747148	0.787337	0.335575	0.367964	0.391878	0.315404	0.429618	0.360246	0.234101	0.223499	0.267383	0.26385	0.292816	0.264576	0.333702	0.34208	0.427113	0.415609	0.541526	0.532393	0.482401	0.512933	0.738202	0.632783	0.793143	0.79425
1055	0.328011	0.333702	0.384167	0.325331	0.402841	0.288125	0.193776	0.211088	0.267932	0.253805	0.244712	0.244772	0.315261	0.346691	0.467593	0.437805	0.444298	0.451296	0.487619	0.473631	0.604967	0.647556	0.747357	0.78747	0.335846	0.368146	0.392135	0.315676	0.429826	0.360502	0.23425	0.223681	0.267557	0.264001	0.292873	0.264617	0.333882	0.342182	0.427232	0.415758	0.541601	0.532486	0.482608	0.513141	0.738345	0.63298	0.792978	0.794089
1056	0.328144	0.333943	0.384316	0.325525	0.403154	0.288539	0.193713	0.21123	0.268007	0.253955	0.244957	0.244906	0.315379	0.346607	0.467477	0.437554	0.444412	0.451414	0.487686	0.47374	0.605162	0.647903	0.747667	0.787655	0.336003	0.368384	0.392499	0.315996	0.430063	0.360725	0.23441	0.223816	0.267742	0.264192	0.292825	0.264545	0.334099	0.342164	0.427372	0.416009	0.541671	0.53255	0.482724	0.513335	0.738385	0.63306	0.792317	0.793399
1057	0.328336	0.334205	0.384453	0.325716	0.403349	0.288794	0.193857	0.211353	0.268087	0.254003	0.245086	0.244995	0.315473	0.346736	0.467605	0.437671	0.444494	0.451527	0.487773	0.473823	0.605285	0.648047	0.74779	0.787752	0.336166	0.368612	0.392654	0.316243	0.430208	0.360946	0.234557	0.223974	0.267891	0.264325	0.292907	0.26459	0.334285	0.342325	0.427524	0.416113	0.541646	0.532536	0.482913	0.513546	0.738676	0.633378	0.792376	0.793487
1058	0.328508	0.334478	0.384605	0.325817	0.403498	0.288945	0.194074	0.211352	0.268106	0.253925	0.245052	0.245046	0.315565	0.347084	0.46785	0.437936	0.444537	0.451641	0.487876	0.473821	0.605203	0.647977	0.747801	0.787673	0.336334	0.368733	0.392727	0.316524	0.430155	0.361096	0.234708	0.22408	0.267981	0.264395	0.292942	0.264577	0.334517	0.342552	0.427816	0.416191	0.541512	0.532443	0.483184	0.513845	0.739175	0.633887	0.792914	0.793976
1059	0.328783	0.334786	0.384779	0.326011	0.403715	0.289174	0.194211	0.211421	0.268204	0.253993	0.245168	0.24512	0.315642	0.347202	0.467909	0.438104	0.444675	0.451772	0.487887	0.473897	0.605293	0.648065	0.747867	0.787741	0.336484	0.368961	0.392876	0.316765	0.430342	0.361311	0.234842	0.224285	0.268063	0.26448	0.293017	0.264627	0.334694	0.342715	0.42787	0.416203	0.541518	0.532446	0.483407	0.514029	0.739349	0.634078	0.793066	0.794143
1060	0.329198	0.335169	0.384919	0.326232	0.403919	0.28936	0.194443	0.211517	0.268315	0.254036	0.245377	0.245198	0.315646	0.347222	0.468013	0.438502	0.444854	0.451917	0.487746	0.473978	0.605564	0.648223	0.747835	0.787881	0.336754	0.369461	0.392954	0.316944	0.430627	0.361543	0.234934	0.22458	0.268131	0.264554	0.293261	0.264802	0.334827	0.342967	0.427734	0.416012	0.541477	0.532329	0.483683	0.51421	0.739549	0.634303	0.793384	0.794648
1061	0.329457	0.335448	0.385074	0.326458	0.404136	0.289609	0.194622	0.211644	0.268437	0.254136	0.245472	0.245253	0.315725	0.347293	0.468062	0.438642	0.444973	0.452006	0.487848	0.474149	0.605639	0.648336	0.747895	0.787983	0.336974	0.369677	0.393023	0.317116	0.430872	0.361795	0.235096	0.224779	0.268211	0.264636	0.293326	0.264891	0.334973	0.343135	0.427783	0.416071	0.541534	0.532408	0.483781	0.514267	0.739685	0.634415	0.793511	0.794768
1062	0.329741	0.335732	0.385272	0.326696	0.404488	0.289936	0.19468	0.211807	0.268645	0.254376	0.245534	0.24532	0.315902	0.347274	0.467779	0.438484	0.445196	0.452126	0.488043	0.474445	0.605591	0.648396	0.748035	0.78813	0.337113	0.36972	0.393116	0.317235	0.431348	0.36212	0.23532	0.22502	0.268223	0.264696	0.293213	0.264918	0.335102	0.343178	0.427812	0.41627	0.541881	0.53278	0.483704	0.514127	0.73947	0.634121	0.793255	0.794308
1063	0.329949	0.335959	0.385471	0.326978	0.404675	0.290222	0.194803	0.211903	0.268772	0.254536	0.245632	0.245349	0.31596	0.347337	0.467844	0.438552	0.445286	0.452171	0.488166	0.474614	0.605644	0.64855	0.748135	0.788206	0.337245	0.369781	0.393263	0.317456	0.431522	0.362349	0.235474	0.225184	0.268313	0.26477	0.293242	0.264985	0.335244	0.343295	0.427835	0.416348	0.5419	0.532887	0.483815	0.514169	0.7395	0.634134	0.793291	0.794325
1064	0.330001	0.336081	0.385697	0.327355	0.404707	0.290521	0.195028	0.211988	0.268863	0.254724	0.24569	0.245283	0.315923	0.347466	0.46835	0.438721	0.44517	0.452061	0.488528	0.474843	0.605595	0.648796	0.748242	0.788229	0.337396	0.369909	0.393395	0.317708	0.431464	0.362561	0.235651	0.225205	0.268531	0.264879	0.29335	0.265085	0.335385	0.343468	0.428018	0.416507	0.54162	0.532879	0.48391	0.514196	0.739684	0.634252	0.793578	0.794585
1065	0.330113	0.336231	0.385848	0.327622	0.404844	0.290805	0.195181	0.212111	0.268943	0.254804	0.245745	0.245317	0.315983	0.34758	0.468446	0.438793	0.445206	0.452082	0.48866	0.474977	0.605697	0.648965	0.748337	0.788274	0.337432	0.369929	0.393496	0.317942	0.431501	0.362751	0.235786	0.225311	0.268631	0.264957	0.293357	0.265149	0.335525	0.3436	0.428094	0.416623	0.541611	0.532966	0.483994	0.514266	0.739875	0.634457	0.793661	0.794703
1066	0.33022	0.336347	0.385955	0.327865	0.404985	0.291107	0.195314	0.212249	0.268949	0.254749	0.245842	0.245415	0.316082	0.347753	0.468424	0.438938	0.445291	0.452174	0.488516	0.474934	0.606103	0.649264	0.748515	0.788358	0.337588	0.369992	0.393719	0.318321	0.431344	0.36282	0.235848	0.225434	0.268612	0.264929	0.29331	0.265155	0.335684	0.343735	0.42798	0.416601	0.541666	0.533059	0.484211	0.514488	0.740188	0.63494	0.793555	0.794861
1067	0.330353	0.336506	0.386114	0.328112	0.405094	0.291356	0.195395	0.212305	0.269012	0.254806	0.24593	0.245469	0.316101	0.347853	0.468435	0.439005	0.445363	0.452222	0.488487	0.474965	0.606239	0.649372	0.748545	0.788327	0.337944	0.370173	0.393845	0.31857	0.431356	0.36298	0.235916	0.225567	0.268721	0.265039	0.29335	0.26524	0.335829	0.343841	0.427995	0.416632	0.541616	0.533036	0.484404	0.514657	0.74036	0.635169	0.793686	0.795085
1068	0.330489	0.33668	0.386237	0.328327	0.405308	0.291598	0.195377	0.212307	0.269074	0.254836	0.245985	0.245571	0.316081	0.347936	0.468304	0.438985	0.445507	0.452316	0.488408	0.47494	0.606223	0.649291	0.748406	0.788159	0.338126	0.370311	0.393871	0.318766	0.431477	0.363173	0.235934	0.225707	0.268877	0.265265	0.29338	0.265363	0.335914	0.343881	0.428113	0.416747	0.541574	0.532827	0.484615	0.514863	0.740307	0.635171	0.794046	0.795401
1069	0.33065	0.336879	0.386386	0.328467	0.405352	0.291739	0.195463	0.212401	0.269204	0.254897	0.246017	0.245639	0.316175	0.347991	0.467931	0.438847	0.445647	0.45239	0.488394	0.475066	0.606267	0.649155	0.748357	0.788108	0.338245	0.370365	0.39378	0.318811	0.431689	0.36339	0.236035	0.225913	0.269002	0.265464	0.293393	0.265501	0.336116	0.344003	0.428191	0.416835	0.54176	0.532955	0.484637	0.514949	0.740677	0.635528	0.794106	0.795516
1070	0.330776	0.337003	0.386471	0.328644	0.405515	0.292002	0.195488	0.212477	0.269259	0.254951	0.246094	0.245694	0.316208	0.348017	0.467986	0.438882	0.44569	0.452452	0.488438	0.475105	0.60638	0.649256	0.748381	0.788078	0.33833	0.370445	0.393901	0.318979	0.431829	0.36362	0.23611	0.22604	0.269098	0.265558	0.293421	0.265561	0.336217	0.344037	0.428226	0.416866	0.54172	0.533055	0.484745	0.515006	0.740802	0.635647	0.794172	0.795587
1071	0.330902	0.337086	0.386606	0.328885	0.405697	0.292303	0.195412	0.212462	0.269311	0.255093	0.246233	0.245709	0.316112	0.347919	0.468361	0.43895	0.44565	0.452468	0.488602	0.475144	0.606422	0.649423	0.748408	0.788014	0.338465	0.370676	0.394136	0.319164	0.432038	0.363926	0.236162	0.226141	0.269324	0.265697	0.293551	0.265632	0.33629	0.344018	0.428273	0.416827	0.541403	0.533104	0.484961	0.515047	0.740917	0.635623	0.794426	0.795768
1072	0.331049	0.337273	0.386678	0.329019	0.405768	0.292503	0.195492	0.212532	0.269386	0.255199	0.246296	0.245708	0.316174	0.348011	0.468467	0.439085	0.445655	0.452495	0.488613	0.475177	0.606448	0.649465	0.748348	0.787936	0.338443	0.370732	0.394252	0.319284	0.432123	0.364114	0.236256	0.226262	0.269346	0.265762	0.293613	0.265703	0.336351	0.344037	0.428295	0.416843	0.541352	0.533144	0.485003	0.515041	0.740738	0.635531	0.7944	0.795726
1073	0.331208	0.337461	0.386665	0.329084	0.405866	0.292734	0.195716	0.212764	0.269443	0.255235	0.246346	0.245702	0.316414	0.348245	0.468671	0.439367	0.445583	0.452526	0.488585	0.475183	0.606678	0.649703	0.748379	0.787985	0.338399	0.370479	0.394469	0.319393	0.432149	0.364266	0.236376	0.226355	0.269142	0.265643	0.293614	0.265693	0.336363	0.344035	0.428207	0.416842	0.54143	0.533391	0.484885	0.514906	0.740239	0.635362	0.79402	0.795379
1074	0.331305	0.337639	0.386627	0.329149	0.405906	0.292923	0.19576	0.212808	0.269477	0.255329	0.246367	0.245681	0.316455	0.348285	0.468708	0.4395	0.445625	0.452578	0.488608	0.475213	0.606641	0.649687	0.748323	0.787876	0.338419	0.370531	0.394513	0.319528	0.432149	0.364412	0.236512	0.22646	0.269132	0.265655	0.293617	0.265737	0.336418	0.344045	0.428245	0.416865	0.541465	0.53346	0.484893	0.514878	0.74023	0.635321	0.793857	0.795205
1075	0.331435	0.337988	0.386515	0.329096	0.405768	0.293006	0.195729	0.212716	0.26953	0.255559	0.246316	0.245572	0.3164	0.348297	0.468499	0.439635	0.445791	0.452639	0.488625	0.475297	0.606273	0.649333	0.748004	0.787521	0.338505	0.370766	0.394363	0.319651	0.432055	0.364478	0.236708	0.2266	0.269146	0.265753	0.293652	0.26587	0.336515	0.344048	0.428427	0.416957	0.541579	0.533345	0.484871	0.514858	0.740249	0.635194	0.793754	0.795059
1076	0.331483	0.338114	0.386549	0.329219	0.405734	0.293111	0.195822	0.212722	0.269577	0.255622	0.24633	0.245559	0.316433	0.348351	0.468456	0.439696	0.445821	0.452657	0.488563	0.475304	0.606155	0.649207	0.747966	0.787428	0.338568	0.370888	0.394332	0.319711	0.432037	0.364609	0.236818	0.226699	0.269171	0.265793	0.293655	0.265928	0.336548	0.344113	0.428436	0.416955	0.541604	0.533283	0.484918	0.51489	0.740223	0.635108	0.793615	0.794904
1077	0.331383	0.338035	0.386595	0.329435	0.405795	0.293278	0.195908	0.212683	0.269525	0.255537	0.246344	0.245612	0.316443	0.348322	0.468568	0.439739	0.445895	0.452737	0.488524	0.475283	0.606169	0.649203	0.748271	0.787545	0.338621	0.371196	0.394292	0.319758	0.432079	0.364803	0.236911	0.226761	0.269267	0.265776	0.293592	0.265955	0.336521	0.344247	0.428463	0.41696	0.541598	0.533235	0.485078	0.515002	0.740701	0.635224	0.793366	0.794672
1078	0.331388	0.33807	0.386649	0.329595	0.405765	0.293353	0.19596	0.212711	0.269589	0.255584	0.246382	0.245629	0.316443	0.348292	0.468434	0.439645	0.44584	0.452701	0.488453	0.475255	0.606031	0.649073	0.748218	0.787449	0.338848	0.371389	0.394263	0.319839	0.432014	0.364928	0.236999	0.226848	0.269347	0.265833	0.293555	0.265941	0.336562	0.344296	0.428375	0.41688	0.541577	0.533209	0.485142	0.515042	0.740732	0.635192	0.793286	0.794558
1079	0.331414	0.33805	0.386884	0.329887	0.405618	0.293225	0.196163	0.21285	0.269834	0.255658	0.2465	0.245729	0.316511	0.348322	0.468153	0.439384	0.445534	0.452461	0.488165	0.475146	0.605784	0.648811	0.748008	0.787356	0.338908	0.371397	0.394184	0.319787	0.431864	0.365003	0.237068	0.226946	0.269431	0.265947	0.293503	0.265894	0.336556	0.34431	0.428014	0.416579	0.541546	0.533153	0.485196	0.51509	0.740134	0.634897	0.79345	0.794605
1080	0.331453	0.338088	0.386979	0.330056	0.405593	0.293297	0.196238	0.212922	0.2699	0.255676	0.246545	0.245708	0.316534	0.348341	0.467974	0.439221	0.445427	0.452406	0.488067	0.475089	0.605706	0.64874	0.747904	0.787237	0.338726	0.371129	0.394236	0.319873	0.431807	0.365118	0.237076	0.227019	0.269496	0.266021	0.293502	0.265842	0.33663	0.344387	0.427866	0.416504	0.541443	0.533072	0.485233	0.515133	0.739979	0.634829	0.793348	0.794493
1081	0.331577	0.338235	0.386949	0.330074	0.405592	0.293452	0.196096	0.213001	0.2699	0.255719	0.246537	0.245542	0.316511	0.348287	0.467557	0.438886	0.445405	0.452421	0.488198	0.475111	0.605606	0.648695	0.747597	0.786914	0.33879	0.371091	0.394443	0.320139	0.431739	0.365237	0.237036	0.227117	0.269601	0.266191	0.293529	0.265722	0.336874	0.344499	0.42775	0.416565	0.541252	0.533042	0.485249	0.515184	0.740112	0.634978	0.793085	0.794338
1082	0.331628	0.338306	0.386954	0.33017	0.405615	0.293607	0.196073	0.213035	0.269922	0.255782	0.246568	0.245482	0.316455	0.348234	0.46737	0.438724	0.445322	0.452396	0.488148	0.475052	0.60554	0.648672	0.747404	0.786673	0.33905	0.371076	0.394519	0.320324	0.431658	0.365329	0.237025	0.22716	0.269652	0.266221	0.293535	0.265638	0.336992	0.34452	0.427676	0.416519	0.541125	0.532977	0.485228	0.515156	0.740051	0.634982	0.793001	0.794219
1083	0.331687	0.338362	0.38692	0.330312	0.405622	0.293824	0.19608	0.213007	0.269867	0.255814	0.246627	0.245433	0.316364	0.34817	0.467391	0.438667	0.445215	0.452389	0.488018	0.474939	0.605594	0.648809	0.747384	0.786481	0.339111	0.370994	0.394584	0.320511	0.43158	0.365363	0.236982	0.227151	0.269647	0.266128	0.293517	0.265599	0.33705	0.344525	0.427686	0.416503	0.540997	0.532864	0.485228	0.515133	0.740123	0.635038	0.792934	0.794082
1084	0.331666	0.338399	0.386928	0.330384	0.405878	0.29419	0.196127	0.213006	0.269777	0.255833	0.24663	0.245335	0.316303	0.348233	0.467484	0.438787	0.445306	0.452543	0.487969	0.474847	0.605784	0.648979	0.747387	0.786366	0.3392	0.370967	0.39476	0.320734	0.431605	0.365508	0.236891	0.227123	0.269622	0.266011	0.293655	0.265516	0.337142	0.344571	0.427829	0.416559	0.540799	0.53269	0.485098	0.514998	0.740029	0.635036	0.792705	0.793809
1085	0.331604	0.338386	0.386947	0.33046	0.405928	0.294333	0.196161	0.212986	0.269764	0.255809	0.246603	0.245329	0.316234	0.348182	0.467466	0.43874	0.445226	0.452496	0.487894	0.474781	0.605785	0.649007	0.747284	0.786172	0.339262	0.37087	0.394717	0.320823	0.431648	0.365694	0.236882	0.227139	0.269656	0.266003	0.293626	0.265423	0.337191	0.344578	0.427793	0.416553	0.540687	0.532559	0.485053	0.514918	0.739844	0.634912	0.792639	0.793685
1086	0.33143	0.338307	0.386991	0.330541	0.405939	0.294374	0.196231	0.212908	0.26984	0.255831	0.246583	0.245444	0.3161	0.348025	0.467459	0.438681	0.445039	0.452337	0.487747	0.474688	0.605735	0.649022	0.747134	0.78597	0.339127	0.370603	0.394458	0.320834	0.431699	0.365936	0.23694	0.227165	0.269718	0.265988	0.293522	0.265285	0.33723	0.344489	0.427688	0.416431	0.540699	0.532417	0.484976	0.514749	0.739414	0.634656	0.792795	0.793638
1087	0.331386	0.338278	0.386963	0.330611	0.405916	0.294464	0.196283	0.212935	0.269823	0.25578	0.246533	0.245447	0.316033	0.347989	0.46746	0.438655	0.444903	0.452216	0.487579	0.474593	0.605582	0.648827	0.746945	0.785701	0.338893	0.370476	0.394356	0.320856	0.431669	0.36604	0.236977	0.227142	0.269736	0.265969	0.293449	0.265252	0.337112	0.344415	0.427641	0.416379	0.540548	0.532374	0.48493	0.514679	0.739163	0.63437	0.792844	0.793628
1088	0.331346	0.338219	0.386928	0.330635	0.405814	0.294462	0.196338	0.213036	0.26977	0.255588	0.246374	0.245453	0.316024	0.347987	0.467482	0.438594	0.444795	0.452054	0.487434	0.474537	0.605268	0.648423	0.746702	0.785396	0.338845	0.370448	0.394256	0.320807	0.431686	0.366137	0.237048	0.227113	0.269786	0.266042	0.29332	0.265251	0.336809	0.344366	0.427565	0.416436	0.540288	0.532396	0.484958	0.514738	0.738882	0.63391	0.792861	0.793716
1089	0.331315	0.338202	0.386898	0.330705	0.405762	0.294542	0.196366	0.213056	0.269737	0.25552	0.246338	0.245398	0.315999	0.347995	0.467361	0.43854	0.444612	0.451897	0.487322	0.474468	0.605144	0.648203	0.746486	0.785083	0.33888	0.370362	0.394138	0.320758	0.431688	0.366303	0.237051	0.227111	0.26978	0.26606	0.293238	0.265233	0.336795	0.344312	0.427463	0.416353	0.540168	0.532355	0.484903	0.514647	0.738753	0.633719	0.792807	0.793651
1090	0.331431	0.338236	0.386784	0.330837	0.40569	0.294661	0.196401	0.213096	0.269674	0.255489	0.246356	0.245262	0.315965	0.348118	0.46719	0.43858	0.444324	0.451693	0.487157	0.474387	0.605042	0.647875	0.746257	0.784712	0.338885	0.370252	0.394028	0.320662	0.431631	0.366424	0.237046	0.227079	0.269718	0.266027	0.293169	0.265318	0.336803	0.344163	0.427434	0.416152	0.540036	0.532354	0.484817	0.5145	0.73877	0.633628	0.792841	0.793654
1091	0.331355	0.33822	0.386767	0.330888	0.405665	0.294788	0.196387	0.213115	0.269648	0.255491	0.246377	0.245193	0.315946	0.348073	0.467066	0.438532	0.444163	0.45157	0.486986	0.474257	0.604872	0.647641	0.745998	0.784364	0.338838	0.370208	0.393931	0.32065	0.431524	0.366503	0.237024	0.227054	0.269657	0.265977	0.293113	0.265286	0.336793	0.344124	0.427275	0.416013	0.539946	0.532355	0.484704	0.514352	0.738644	0.633422	0.79269	0.793472
1092	0.33108	0.338204	0.386877	0.330923	0.405702	0.294955	0.196286	0.213096	0.269653	0.255595	0.246479	0.245085	0.316016	0.347936	0.466819	0.438414	0.444076	0.451489	0.48688	0.474158	0.604777	0.647567	0.74583	0.784123	0.338752	0.370227	0.393846	0.320634	0.43144	0.366682	0.236934	0.22708	0.269536	0.265938	0.293113	0.265191	0.337076	0.344263	0.426991	0.415885	0.540011	0.532309	0.484623	0.514163	0.738492	0.633274	0.792176	0.792975
1093	0.331002	0.338167	0.386843	0.330931	0.405677	0.295083	0.19628	0.213053	0.269639	0.255576	0.2465	0.245023	0.315948	0.347842	0.466638	0.438281	0.443907	0.451391	0.486754	0.474001	0.60465	0.647428	0.745453	0.78367	0.338504	0.370149	0.393716	0.320655	0.431327	0.366782	0.236881	0.227076	0.269497	0.265899	0.293036	0.265086	0.337096	0.344214	0.426759	0.41573	0.539941	0.53226	0.484394	0.51394	0.73841	0.633142	0.792059	0.79278
1094	0.330936	0.338059	0.386828	0.3309	0.405656	0.29526	0.196308	0.212945	0.269663	0.255531	0.246522	0.245061	0.315804	0.347633	0.466645	0.438164	0.443769	0.45136	0.486525	0.473682	0.604444	0.647355	0.74478	0.782957	0.3384	0.370116	0.393566	0.320764	0.431096	0.366701	0.23685	0.226975	0.269509	0.265805	0.292977	0.264912	0.33683	0.344034	0.426436	0.415547	0.539768	0.532311	0.483966	0.513669	0.738373	0.632931	0.792234	0.792734
1095	0.330882	0.338031	0.386708	0.33085	0.40559	0.295349	0.196326	0.212951	0.269629	0.255482	0.24649	0.245008	0.315682	0.347521	0.466441	0.437942	0.443623	0.451265	0.48638	0.473497	0.60422	0.647089	0.74437	0.782487	0.338333	0.370119	0.39346	0.32085	0.430892	0.36672	0.236809	0.226983	0.269474	0.265728	0.292837	0.264783	0.336713	0.343947	0.426222	0.415397	0.539671	0.532256	0.483711	0.513441	0.738216	0.632729	0.792098	0.792522
1096	0.331021	0.33807	0.386413	0.330743	0.405453	0.295322	0.196375	0.213024	0.269516	0.255311	0.246344	0.244922	0.315465	0.347528	0.46602	0.43754	0.44332	0.451051	0.486391	0.473405	0.604021	0.646639	0.743892	0.781936	0.338264	0.370149	0.393355	0.320965	0.430739	0.36683	0.23673	0.227107	0.269475	0.265681	0.292517	0.264552	0.336586	0.343833	0.42609	0.415255	0.539702	0.532161	0.483398	0.513149	0.738086	0.632665	0.792042	0.792453
1097	0.331008	0.33805	0.3862	0.33067	0.405349	0.295369	0.196417	0.213014	0.269477	0.255224	0.246275	0.244847	0.315297	0.347475	0.465744	0.437297	0.443153	0.450953	0.48627	0.473256	0.60384	0.646375	0.743592	0.781554	0.338219	0.370221	0.39321	0.321023	0.430573	0.366904	0.236705	0.227145	0.269455	0.265625	0.292353	0.264477	0.336526	0.343721	0.425919	0.41508	0.539537	0.531984	0.48319	0.512925	0.737929	0.632527	0.791863	0.792199
1098	0.330872	0.338024	0.385935	0.330528	0.405165	0.295398	0.196443	0.213039	0.269464	0.255163	0.246195	0.244757	0.315124	0.347396	0.465436	0.43702	0.443126	0.450931	0.48611	0.473125	0.603679	0.646166	0.743645	0.781515	0.338208	0.37017	0.393089	0.321134	0.43037	0.36694	0.236764	0.227213	0.269374	0.265494	0.292253	0.26455	0.33651	0.343664	0.425738	0.414895	0.539374	0.531768	0.483201	0.512757	0.737659	0.632328	0.791253	0.791526
1099	0.330751	0.338042	0.385705	0.330512	0.405135	0.295457	0.196479	0.213082	0.269406	0.255177	0.24617	0.244611	0.315028	0.347355	0.465196	0.436875	0.443095	0.450918	0.485888	0.472993	0.603337	0.645757	0.743565	0.781326	0.338223	0.370149	0.392953	0.321108	0.430124	0.367011	0.236732	0.22724	0.269275	0.265462	0.292116	0.264598	0.336556	0.343629	0.425669	0.41474	0.538995	0.53138	0.483129	0.512649	0.737326	0.632036	0.79089	0.791175
1100	0.33067	0.337985	0.385614	0.330507	0.405076	0.295532	0.196501	0.213044	0.269405	0.255167	0.246144	0.244522	0.314954	0.347283	0.46494	0.436727	0.442926	0.450744	0.485667	0.472854	0.603114	0.645465	0.743336	0.781075	0.338247	0.370033	0.392827	0.321075	0.429946	0.367061	0.236698	0.227193	0.269301	0.265446	0.292011	0.264587	0.336527	0.343531	0.425522	0.414605	0.538708	0.531192	0.482991	0.512473	0.737075	0.631773	0.790672	0.790925
1101	0.33057	0.337841	0.385634	0.330546	0.405078	0.2957	0.19658	0.21288	0.269487	0.255194	0.246166	0.244459	0.314899	0.34716	0.464735	0.436695	0.442747	0.450559	0.485345	0.472646	0.602996	0.645387	0.743022	0.780776	0.338211	0.369717	0.392638	0.320946	0.42983	0.36712	0.236687	0.227039	0.269446	0.265504	0.292013	0.264659	0.336506	0.343347	0.425353	0.414481	0.53822	0.530944	0.482785	0.512241	0.736865	0.631509	0.790622	0.790762
1102	0.330502	0.337772	0.3856	0.330615	0.404973	0.295724	0.196543	0.212801	0.269464	0.255172	0.24615	0.24438	0.314835	0.347078	0.46456	0.436582	0.442563	0.450376	0.485172	0.472533	0.602746	0.645043	0.742837	0.780568	0.33831	0.36954	0.392546	0.320915	0.429649	0.36717	0.236621	0.226976	0.269443	0.265452	0.291919	0.264599	0.336485	0.343242	0.425161	0.414298	0.538005	0.530858	0.48266	0.512155	0.736685	0.631241	0.790476	0.79057
1103	0.330498	0.337737	0.385672	0.330767	0.404881	0.295692	0.196399	0.212755	0.26938	0.255138	0.246149	0.244284	0.314842	0.347059	0.464375	0.436429	0.442202	0.449962	0.485082	0.472529	0.602371	0.644417	0.742646	0.780414	0.338277	0.369383	0.392613	0.320899	0.429425	0.367177	0.236464	0.226893	0.269511	0.265441	0.291739	0.264383	0.33645	0.343168	0.42491	0.414073	0.538026	0.53104	0.482568	0.512181	0.736588	0.630962	0.790374	0.790497
1104	0.330438	0.337647	0.385622	0.330811	0.404689	0.295657	0.196365	0.212704	0.26937	0.255094	0.246091	0.244253	0.314788	0.346956	0.464224	0.436336	0.442045	0.449839	0.484908	0.472377	0.602172	0.64415	0.742336	0.780072	0.338173	0.369279	0.392437	0.320871	0.429252	0.367243	0.236405	0.226854	0.26936	0.265263	0.291636	0.264272	0.336366	0.343089	0.424774	0.413991	0.537823	0.530945	0.482384	0.512037	0.736304	0.630646	0.790343	0.790448
1105	0.33035	0.337525	0.385485	0.330869	0.404331	0.2955	0.196325	0.212632	0.269391	0.25503	0.245971	0.244273	0.314725	0.346839	0.464192	0.436304	0.442031	0.449949	0.484768	0.472178	0.602009	0.643994	0.742098	0.779749	0.338108	0.36924	0.392053	0.320839	0.429097	0.36736	0.236375	0.226852	0.268923	0.264838	0.2916	0.264195	0.3363	0.343019	0.424711	0.413959	0.537584	0.530784	0.482192	0.511947	0.735926	0.630227	0.790495	0.790553
1106	0.330277	0.337466	0.385396	0.330867	0.404131	0.295499	0.196303	0.212593	0.269341	0.254942	0.245928	0.244243	0.314611	0.346682	0.464035	0.436184	0.441938	0.449905	0.484616	0.472038	0.601869	0.643831	0.741766	0.779327	0.33799	0.369185	0.391939	0.320843	0.428919	0.367425	0.236328	0.226846	0.268769	0.264706	0.291491	0.264073	0.336189	0.342953	0.424528	0.413838	0.537365	0.530607	0.482025	0.511771	0.735723	0.630042	0.790248	0.790268
1107	0.330193	0.337393	0.385335	0.330769	0.404003	0.295621	0.196351	0.21258	0.269289	0.25484	0.245882	0.244239	0.314462	0.346398	0.463765	0.436069	0.441896	0.449918	0.484401	0.471833	0.601875	0.64389	0.741125	0.778559	0.337855	0.369233	0.391894	0.320876	0.428784	0.367521	0.236317	0.226905	0.26863	0.264656	0.291347	0.263913	0.335912	0.342936	0.42439	0.413858	0.536997	0.530283	0.481764	0.511368	0.735473	0.629959	0.789799	0.789816
1108	0.330113	0.33734	0.385213	0.330708	0.403791	0.295615	0.196356	0.212553	0.269239	0.254761	0.245836	0.244211	0.314301	0.346236	0.463597	0.435895	0.441807	0.449856	0.484213	0.471671	0.601754	0.643745	0.740757	0.778121	0.337595	0.369163	0.391734	0.320865	0.428613	0.367572	0.236284	0.226868	0.268551	0.264554	0.291238	0.263818	0.335825	0.34283	0.424185	0.413713	0.536786	0.530049	0.481542	0.511118	0.73523	0.629795	0.78956	0.789519
1109	0.33005	0.337386	0.385049	0.330636	0.403571	0.295593	0.196355	0.212566	0.269093	0.254638	0.245878	0.244122	0.314024	0.346147	0.463505	0.435606	0.441749	0.449749	0.484067	0.471603	0.60158	0.643485	0.740526	0.777837	0.337386	0.369046	0.391721	0.320867	0.42838	0.367555	0.236226	0.226782	0.268672	0.264595	0.291071	0.263733	0.335915	0.34268	0.423776	0.413322	0.536696	0.529836	0.481382	0.510907	0.735205	0.629843	0.788983	0.788778
1110	0.329986	0.337356	0.384911	0.330571	0.403394	0.295605	0.196318	0.212527	0.269042	0.254562	0.24583	0.244071	0.313868	0.346015	0.46334	0.435435	0.441557	0.449576	0.483886	0.471463	0.601392	0.643246	0.740305	0.777525	0.337213	0.368921	0.39162	0.320875	0.428182	0.367568	0.236193	0.226726	0.268673	0.264566	0.290968	0.263657	0.335844	0.342549	0.42354	0.413085	0.536583	0.529653	0.481229	0.510759	0.734999	0.629693	0.788789	0.788549
1111	0.329937	0.33729	0.384701	0.330505	0.403108	0.295461	0.196212	0.212415	0.269084	0.254502	0.245668	0.244086	0.31371	0.345872	0.463107	0.435287	0.441205	0.449307	0.483625	0.471219	0.60112	0.642925	0.740181	0.777368	0.337102	0.368736	0.391331	0.320875	0.427985	0.36756	0.236175	0.226605	0.268608	0.264426	0.290949	0.263677	0.335697	0.342289	0.423399	0.412867	0.536596	0.529592	0.481033	0.510699	0.734603	0.629311	0.789169	0.789014
1112	0.329867	0.337215	0.384567	0.330448	0.402959	0.295507	0.1962	0.212388	0.269084	0.254478	0.245598	0.244034	0.313659	0.345785	0.462976	0.43514	0.440978	0.449089	0.483457	0.471075	0.600916	0.642661	0.740038	0.77713	0.337132	0.368503	0.3911	0.320827	0.427795	0.367568	0.236146	0.226518	0.268578	0.264333	0.29089	0.263603	0.335678	0.342181	0.423244	0.412695	0.536455	0.529365	0.480897	0.510598	0.734288	0.629038	0.789177	0.788979
1113	0.329884	0.337195	0.38451	0.330409	0.402952	0.29575	0.196246	0.212419	0.269106	0.254458	0.245548	0.24396	0.313754	0.34576	0.462915	0.435083	0.44075	0.448818	0.48335	0.470983	0.600752	0.642447	0.73994	0.776891	0.337042	0.368253	0.390969	0.320796	0.427599	0.367554	0.23615	0.226464	0.268562	0.264337	0.290802	0.263455	0.335724	0.3422	0.423186	0.412622	0.536172	0.52901	0.48087	0.510551	0.733974	0.62878	0.789132	0.788854
1114	0.329663	0.336974	0.384459	0.330334	0.402957	0.295958	0.196246	0.212384	0.269102	0.254545	0.245507	0.243861	0.313873	0.345654	0.462745	0.434959	0.440498	0.44857	0.483238	0.470883	0.600559	0.642186	0.739898	0.776628	0.336966	0.367948	0.390749	0.320726	0.427474	0.367651	0.236085	0.226429	0.268519	0.264247	0.290789	0.263311	0.33562	0.342193	0.42308	0.412542	0.536034	0.528759	0.480779	0.510482	0.733678	0.628525	0.788989	0.788712
1115	0.329577	0.336878	0.384328	0.330336	0.403002	0.296124	0.196178	0.212371	0.269016	0.254522	0.245535	0.243751	0.313697	0.345395	0.462577	0.434768	0.440273	0.448463	0.483124	0.470807	0.600291	0.641818	0.739665	0.776247	0.336844	0.367647	0.390515	0.32058	0.427255	0.367618	0.23603	0.226408	0.26858	0.264111	0.290764	0.26328	0.335622	0.342162	0.422737	0.412186	0.53585	0.528501	0.480673	0.510346	0.733374	0.628179	0.788689	0.788243
1116	0.329517	0.336799	0.384157	0.330355	0.402803	0.296126	0.196124	0.212347	0.268935	0.254492	0.245501	0.243571	0.313486	0.345276	0.462472	0.434618	0.440121	0.448364	0.483048	0.470781	0.60021	0.641721	0.739268	0.775672	0.336567	0.367329	0.390235	0.320408	0.427065	0.367672	0.235973	0.226332	0.268531	0.263964	0.290631	0.26323	0.3356	0.342138	0.422436	0.41188	0.535545	0.52823	0.480525	0.510189	0.733129	0.627946	0.788424	0.787817
1117	0.329347	0.336636	0.383955	0.330276	0.40261	0.296116	0.196052	0.212221	0.268859	0.254455	0.245405	0.243459	0.313284	0.34513	0.462163	0.434335	0.439824	0.44815	0.482851	0.470664	0.600021	0.641437	0.738912	0.775217	0.336339	0.366987	0.389965	0.320302	0.426749	0.367617	0.235896	0.226301	0.268467	0.263838	0.290543	0.263193	0.335403	0.342005	0.422224	0.411634	0.53528	0.528003	0.480333	0.510024	0.732845	0.627715	0.78823	0.787611
1118	0.329153	0.336462	0.383666	0.330201	0.402354	0.295974	0.19584	0.211932	0.268756	0.254357	0.245262	0.24341	0.31286	0.344891	0.461599	0.433928	0.439383	0.44794	0.482594	0.470525	0.599846	0.641097	0.738425	0.774675	0.336209	0.366654	0.389731	0.320228	0.426319	0.367468	0.23582	0.226336	0.26841	0.263722	0.290503	0.263292	0.334922	0.341754	0.421999	0.41129	0.53508	0.527962	0.480113	0.509884	0.732538	0.627462	0.788128	0.787613
1119	0.32896	0.336288	0.383412	0.330042	0.402043	0.295874	0.195779	0.211818	0.268648	0.254265	0.245103	0.243256	0.312606	0.344671	0.461239	0.433613	0.439026	0.44763	0.482309	0.470338	0.599515	0.640749	0.738019	0.774223	0.335989	0.366267	0.389446	0.320154	0.425968	0.367403	0.23571	0.226273	0.268309	0.263578	0.290333	0.263196	0.334744	0.341536	0.421714	0.411013	0.534785	0.527691	0.479843	0.509626	0.732314	0.627254	0.78786	0.787381
1120	0.328684	0.336071	0.383172	0.329742	0.401659	0.295739	0.195861	0.211778	0.268586	0.25423	0.244889	0.243093	0.312554	0.344595	0.460928	0.433272	0.438669	0.447164	0.481951	0.470108	0.599078	0.640325	0.73765	0.773932	0.335756	0.365955	0.389117	0.320167	0.425608	0.367339	0.235557	0.226183	0.268117	0.263426	0.290088	0.262975	0.33465	0.341298	0.42155	0.410898	0.534428	0.52728	0.47952	0.509289	0.732195	0.627204	0.787603	0.787277
1121	0.328422	0.335811	0.382908	0.329549	0.40131	0.295685	0.195808	0.211636	0.268441	0.254098	0.24468	0.242879	0.312307	0.34434	0.460547	0.432931	0.438293	0.446805	0.48159	0.469835	0.598702	0.639964	0.737285	0.773439	0.33545	0.365419	0.38877	0.32002	0.425202	0.367262	0.23543	0.226071	0.267988	0.263267	0.289876	0.262812	0.334474	0.341042	0.421239	0.41065	0.534047	0.526925	0.479188	0.508982	0.731856	0.626919	0.787243	0.786898
1122	0.328212	0.335556	0.382665	0.329409	0.400916	0.29568	0.195774	0.211517	0.268204	0.253875	0.244444	0.242535	0.311928	0.343875	0.46021	0.432666	0.437973	0.446486	0.481211	0.469525	0.598294	0.639741	0.736953	0.772904	0.335062	0.364805	0.388435	0.319805	0.424911	0.367293	0.235331	0.225907	0.267928	0.263098	0.289631	0.262631	0.334466	0.340785	0.420742	0.410322	0.533616	0.526521	0.478836	0.508643	0.731568	0.626574	0.786743	0.786261
1123	0.327928	0.335267	0.382307	0.329185	0.400487	0.295552	0.195629	0.211369	0.26803	0.253703	0.244196	0.242287	0.311619	0.343556	0.459814	0.432322	0.437547	0.446105	0.480806	0.469192	0.597823	0.639261	0.73652	0.772249	0.334583	0.364049	0.388025	0.31959	0.424359	0.367131	0.235141	0.225729	0.267728	0.262894	0.28935	0.262399	0.334216	0.34046	0.42032	0.409957	0.533196	0.526122	0.47844	0.508272	0.73107	0.626165	0.786264	0.785709
1124	0.327591	0.334955	0.381874	0.328977	0.400116	0.295457	0.195342	0.211101	0.267892	0.253583	0.243967	0.242116	0.311392	0.343355	0.459356	0.431925	0.437085	0.445746	0.480453	0.468862	0.597449	0.638741	0.73616	0.771497	0.334043	0.363086	0.387582	0.319298	0.423609	0.366826	0.234926	0.22556	0.267463	0.262732	0.289109	0.262203	0.333753	0.340115	0.420005	0.409649	0.532778	0.525811	0.478006	0.507937	0.730366	0.625688	0.785813	0.785075
1125	0.32723	0.334573	0.381461	0.328688	0.399586	0.295286	0.195146	0.210904	0.267677	0.253339	0.243665	0.241847	0.310985	0.342988	0.458851	0.431491	0.436576	0.44532	0.479926	0.468426	0.596914	0.638124	0.735611	0.770682	0.333567	0.362028	0.387086	0.318995	0.422912	0.366601	0.234705	0.225331	0.267204	0.262463	0.288783	0.261895	0.333381	0.339702	0.419525	0.409211	0.532297	0.525336	0.47756	0.507507	0.729623	0.625078	0.785216	0.784435
1126	0.326858	0.334137	0.381053	0.328345	0.398902	0.29495	0.194938	0.210879	0.267484	0.253042	0.243329	0.241588	0.310491	0.342622	0.458415	0.431179	0.435986	0.44484	0.479289	0.46794	0.596139	0.637198	0.734957	0.76979	0.333048	0.361073	0.386571	0.318758	0.422128	0.366314	0.234452	0.225087	0.266885	0.262105	0.288398	0.26146	0.333014	0.339207	0.418962	0.408677	0.531921	0.524857	0.477038	0.506927	0.728729	0.62433	0.784623	0.78391
1127	0.326435	0.333706	0.380534	0.327938	0.398298	0.294692	0.194721	0.210646	0.267207	0.252715	0.242979	0.241278	0.310008	0.342156	0.457805	0.430576	0.435378	0.444305	0.478636	0.467387	0.595461	0.636434	0.73417	0.768806	0.332451	0.360151	0.385953	0.318388	0.421328	0.366047	0.234139	0.224765	0.266548	0.26175	0.28793	0.261051	0.332564	0.338715	0.41836	0.408078	0.531332	0.524226	0.476567	0.506435	0.727895	0.623603	0.783825	0.783146
1128	0.325971	0.333271	0.380056	0.327495	0.397837	0.294595	0.19463	0.210346	0.266846	0.252276	0.242615	0.240903	0.309423	0.341551	0.457007	0.429705	0.434843	0.443801	0.477844	0.466722	0.594858	0.635841	0.733157	0.767691	0.331765	0.359038	0.385321	0.317954	0.420647	0.365929	0.233834	0.224383	0.266247	0.261354	0.287362	0.26062	0.332111	0.338243	0.417668	0.407415	0.530513	0.523367	0.476301	0.506123	0.72707	0.622792	0.782836	0.782273
1129	0.325459	0.332717	0.37941	0.326985	0.39706	0.294257	0.194371	0.20997	0.26646	0.251873	0.242163	0.240481	0.308807	0.340912	0.456264	0.428944	0.434106	0.443152	0.477081	0.46604	0.594105	0.635018	0.732226	0.766596	0.331094	0.357965	0.384538	0.317438	0.419728	0.365604	0.233465	0.223972	0.26588	0.260917	0.286825	0.260151	0.331594	0.33767	0.416923	0.406665	0.529747	0.522563	0.475712	0.505517	0.72611	0.621934	0.781859	0.78134
1130	0.324936	0.332116	0.378644	0.326413	0.39616	0.293816	0.194024	0.209465	0.266025	0.251469	0.241704	0.240041	0.308191	0.34021	0.455533	0.428101	0.433278	0.442412	0.476383	0.465336	0.593321	0.634124	0.731231	0.765447	0.33023	0.356624	0.383699	0.316894	0.418703	0.365165	0.233038	0.223543	0.265493	0.260514	0.286245	0.259656	0.331066	0.337094	0.41616	0.405823	0.528992	0.52177	0.474972	0.504781	0.725114	0.621096	0.780921	0.780348
1131	0.32436	0.33154	0.37771	0.325773	0.395202	0.293295	0.193631	0.208902	0.265621	0.251127	0.241154	0.23956	0.307636	0.339533	0.454662	0.427169	0.432349	0.441599	0.47563	0.464634	0.592519	0.633226	0.730305	0.764365	0.329124	0.35494	0.382657	0.316182	0.417547	0.364687	0.232523	0.222993	0.264974	0.259992	0.285664	0.259195	0.330351	0.336384	0.415337	0.404927	0.528074	0.520832	0.47424	0.504061	0.724187	0.620294	0.779683	0.779109
1132	0.32364	0.330813	0.376717	0.325063	0.394005	0.29266	0.193079	0.208363	0.26506	0.250696	0.240422	0.238929	0.306837	0.338701	0.453715	0.426388	0.431193	0.440638	0.474583	0.463664	0.591482	0.632097	0.729313	0.763132	0.328138	0.35347	0.381453	0.315338	0.416166	0.364059	0.232045	0.222434	0.264474	0.259323	0.285072	0.258593	0.329594	0.335566	0.414335	0.404003	0.527031	0.519888	0.473156	0.503055	0.72288	0.619088	0.778182	0.777758
1133	0.32285	0.329912	0.375748	0.324314	0.392628	0.29196	0.192519	0.207775	0.2644	0.250172	0.239743	0.238306	0.305922	0.337788	0.452832	0.425682	0.430145	0.43965	0.47362	0.462784	0.590374	0.630832	0.728186	0.761726	0.327115	0.351997	0.380245	0.3145	0.414717	0.363478	0.231472	0.221829	0.263882	0.25873	0.284444	0.257955	0.328823	0.334663	0.413357	0.403054	0.526107	0.518919	0.472043	0.501993	0.72134	0.617756	0.776646	0.776404
1134	0.321975	0.328967	0.37469	0.323451	0.391372	0.291365	0.191996	0.207155	0.263784	0.249546	0.239071	0.23768	0.305009	0.33689	0.451741	0.424653	0.429034	0.438601	0.472488	0.461819	0.589148	0.629454	0.726785	0.759984	0.326029	0.350508	0.378976	0.313649	0.413192	0.362866	0.230853	0.221197	0.263211	0.258054	0.283633	0.257239	0.327929	0.333745	0.412267	0.40197	0.525021	0.517825	0.470989	0.500888	0.719818	0.616441	0.775105	0.774967
1135	0.320964	0.32795	0.373603	0.322505	0.390218	0.290879	0.191467	0.206525	0.263108	0.248782	0.238411	0.237034	0.30401	0.335975	0.450492	0.423468	0.427943	0.437503	0.471182	0.460795	0.587784	0.627926	0.725036	0.757825	0.324908	0.34909	0.377615	0.312745	0.411533	0.362254	0.230143	0.22052	0.262421	0.257298	0.282657	0.256431	0.326907	0.332748	0.411092	0.400838	0.523771	0.516598	0.46997	0.499759	0.718181	0.615007	0.773303	0.773352
1136	0.319973	0.326886	0.372399	0.321485	0.388848	0.290251	0.190894	0.205833	0.26244	0.248065	0.237638	0.236324	0.302964	0.334929	0.449185	0.422191	0.426654	0.43628	0.469834	0.459629	0.586415	0.626429	0.723487	0.755873	0.323821	0.347579	0.37622	0.31179	0.409848	0.361561	0.229498	0.219816	0.261705	0.256561	0.281698	0.255599	0.325872	0.331752	0.409818	0.399577	0.522538	0.515391	0.468816	0.498538	0.716448	0.613496	0.771629	0.771745
1137	0.318943	0.325721	0.371079	0.320333	0.387414	0.289606	0.190339	0.205073	0.261853	0.247297	0.23687	0.235626	0.301941	0.333886	0.447778	0.420661	0.425274	0.43495	0.468441	0.458436	0.585047	0.624895	0.721915	0.753813	0.322544	0.3459	0.374811	0.310854	0.408076	0.360804	0.228842	0.219067	0.260963	0.255872	0.28062	0.254711	0.324762	0.330805	0.408446	0.398132	0.52135	0.514177	0.467659	0.497194	0.714603	0.611933	0.77027	0.770315
1138	0.317892	0.324547	0.369753	0.319212	0.385872	0.288882	0.18975	0.204314	0.261107	0.246499	0.236014	0.234839	0.300789	0.332702	0.446339	0.419249	0.423833	0.433633	0.466967	0.457132	0.583456	0.62321	0.720207	0.751695	0.321162	0.344383	0.373319	0.309836	0.406323	0.360078	0.228152	0.218332	0.260193	0.255011	0.279589	0.253803	0.32365	0.329677	0.407077	0.396765	0.519969	0.512842	0.46638	0.495868	0.712807	0.610375	0.768422	0.768465
1139	0.316819	0.323303	0.368402	0.318058	0.384155	0.288078	0.189084	0.20347	0.260215	0.245668	0.235011	0.233956	0.299432	0.331258	0.444774	0.417837	0.422158	0.432159	0.465353	0.455571	0.581672	0.621446	0.718477	0.749611	0.319864	0.342871	0.371706	0.308708	0.404593	0.359389	0.227537	0.21762	0.259431	0.254026	0.278552	0.252811	0.322527	0.328454	0.405605	0.395362	0.518466	0.511494	0.464965	0.494514	0.710875	0.608619	0.766158	0.76621
1140	0.31568	0.322076	0.366939	0.316856	0.382472	0.287238	0.188467	0.202722	0.259391	0.244874	0.234061	0.23307	0.298246	0.330012	0.443245	0.416379	0.420704	0.430865	0.463791	0.454182	0.579957	0.619662	0.716693	0.747427	0.318604	0.341513	0.370152	0.307608	0.402727	0.358561	0.226769	0.216805	0.258633	0.2531	0.27751	0.251904	0.321315	0.327207	0.404166	0.393942	0.516903	0.509959	0.463579	0.493155	0.709009	0.607024	0.764153	0.764236
1141	0.314475	0.320801	0.36537	0.315665	0.380701	0.286309	0.187914	0.202066	0.258532	0.244062	0.233079	0.232109	0.297054	0.328772	0.441658	0.414876	0.419404	0.429736	0.462258	0.452874	0.578068	0.617669	0.714747	0.745087	0.31735	0.34011	0.368616	0.306495	0.400793	0.357678	0.225833	0.215948	0.257804	0.252085	0.276444	0.25102	0.319993	0.325787	0.402736	0.392525	0.515106	0.50817	0.462125	0.491792	0.707319	0.605684	0.761995	0.762111
1142	0.313297	0.319568	0.363859	0.314401	0.379005	0.285457	0.187261	0.201304	0.257682	0.243239	0.232161	0.231209	0.295878	0.327554	0.440131	0.413412	0.417949	0.428443	0.460609	0.451472	0.576295	0.615815	0.712814	0.742768	0.316104	0.338623	0.367001	0.305363	0.398843	0.356769	0.225007	0.21509	0.256939	0.251123	0.275388	0.250114	0.318778	0.324471	0.40129	0.391082	0.51353	0.506553	0.460706	0.490382	0.705445	0.604099	0.760011	0.76014
1143	0.312069	0.318411	0.362168	0.312956	0.377246	0.284569	0.186517	0.200523	0.256858	0.24245	0.231249	0.230252	0.294782	0.326431	0.438641	0.411944	0.416452	0.427123	0.45883	0.450052	0.574549	0.613985	0.710816	0.740386	0.314813	0.337272	0.365309	0.304206	0.396634	0.35562	0.224137	0.214087	0.256021	0.250221	0.274315	0.249241	0.317487	0.323121	0.399775	0.389516	0.512002	0.504843	0.459262	0.488895	0.703528	0.602474	0.758327	0.758475
1144	0.310888	0.317182	0.360681	0.311683	0.375609	0.283703	0.185858	0.199747	0.256032	0.241647	0.230362	0.229407	0.29369	0.32528	0.437159	0.410452	0.41499	0.425785	0.457165	0.448656	0.572926	0.61224	0.708987	0.738127	0.313427	0.335921	0.363687	0.303045	0.394689	0.354703	0.223317	0.213202	0.255154	0.249293	0.273284	0.24835	0.31631	0.321877	0.398334	0.388086	0.510484	0.503255	0.457848	0.487478	0.70149	0.60075	0.756449	0.756625
1145	0.309742	0.31592	0.359267	0.310408	0.374035	0.282882	0.185177	0.198875	0.25519	0.240799	0.229549	0.228665	0.292582	0.324065	0.435699	0.408966	0.413432	0.424334	0.45545	0.447182	0.571435	0.610602	0.707229	0.735948	0.312196	0.334767	0.361996	0.301848	0.39288	0.353917	0.222569	0.212388	0.254287	0.24831	0.272264	0.247424	0.315272	0.320701	0.396918	0.386719	0.50901	0.501755	0.456394	0.486021	0.699307	0.598902	0.754534	0.75479
1146	0.308573	0.314624	0.358039	0.309247	0.372573	0.282094	0.184503	0.198059	0.254318	0.239946	0.22869	0.227897	0.291511	0.322977	0.434225	0.407466	0.411932	0.422921	0.453774	0.445741	0.569849	0.608905	0.705344	0.733579	0.311013	0.333808	0.360403	0.300678	0.391122	0.353158	0.221817	0.211586	0.253358	0.247375	0.271289	0.24651	0.314208	0.319567	0.395532	0.385378	0.507663	0.500346	0.455071	0.484651	0.696968	0.596828	0.752539	0.752739
1147	0.307427	0.313401	0.356808	0.308164	0.371056	0.281217	0.183996	0.197311	0.253523	0.239178	0.227843	0.227158	0.290409	0.321836	0.4329	0.406029	0.410497	0.421547	0.452336	0.444553	0.568207	0.607135	0.703716	0.731455	0.309906	0.332866	0.35897	0.299596	0.389344	0.352351	0.221052	0.210759	0.252562	0.24656	0.270313	0.245601	0.313123	0.318461	0.394212	0.384028	0.506342	0.499011	0.453816	0.483386	0.69495	0.595064	0.750487	0.750606
1148	0.306331	0.312238	0.355537	0.307096	0.36956	0.280386	0.18351	0.196638	0.252794	0.238449	0.227033	0.226468	0.289403	0.32075	0.431511	0.404652	0.409185	0.420356	0.450989	0.443318	0.566778	0.605582	0.702263	0.729589	0.308864	0.332022	0.357593	0.298582	0.387698	0.351606	0.220324	0.209996	0.251815	0.245756	0.269373	0.244741	0.312116	0.317428	0.392921	0.382758	0.504949	0.497633	0.452531	0.482126	0.69331	0.593602	0.748564	0.748684
1149	0.305351	0.311202	0.354383	0.306126	0.368107	0.279581	0.182952	0.196038	0.252075	0.237775	0.226249	0.225797	0.288487	0.319747	0.430181	0.403348	0.408021	0.419262	0.44968	0.442036	0.565285	0.60397	0.700645	0.727673	0.307844	0.331213	0.356221	0.297648	0.386082	0.350869	0.219644	0.209252	0.251053	0.245053	0.268413	0.243936	0.311163	0.316417	0.391586	0.381506	0.503657	0.496319	0.451398	0.480902	0.691763	0.592217	0.746974	0.747076
1150	0.304445	0.310277	0.353229	0.305139	0.366737	0.278809	0.18243	0.195348	0.251423	0.23715	0.225579	0.225156	0.287487	0.318649	0.429053	0.402242	0.406822	0.418125	0.448491	0.440933	0.563925	0.602462	0.699102	0.725875	0.306912	0.330469	0.354967	0.296805	0.384524	0.350151	0.219007	0.208504	0.250432	0.244423	0.267473	0.243173	0.310304	0.315473	0.39038	0.380329	0.502491	0.495171	0.450309	0.479745	0.690331	0.590996	0.745291	0.745419
1151	0.303558	0.30933	0.352148	0.304251	0.365502	0.278136	0.181942	0.19475	0.25083	0.236556	0.224931	0.224523	0.286614	0.317725	0.427931	0.401163	0.405792	0.417121	0.447386	0.439901	0.562627	0.601119	0.6977	0.724164	0.305982	0.329781	0.353806	0.295989	0.383132	0.34951	0.218384	0.207871	0.249805	0.243744	0.266652	0.242491	0.309497	0.314613	0.389314	0.379308	0.501363	0.494031	0.449321	0.478725	0.688918	0.589753	0.743768	0.743914
1152	0.302729	0.308363	0.351173	0.303491	0.364431	0.277539	0.181412	0.194182	0.250298	0.23603	0.224358	0.223911	0.285805	0.316886	0.4268	0.400125	0.404964	0.416208	0.446375	0.438841	0.561426	0.599916	0.696283	0.722439	0.305155	0.329079	0.352684	0.295173	0.381912	0.348999	0.217764	0.20731	0.249232	0.243046	0.265874	0.241902	0.308826	0.313868	0.388334	0.37846	0.500228	0.492887	0.44839	0.47775	0.687397	0.588482	0.742453	0.742714
1153	0.30196	0.307548	0.35021	0.302701	0.363394	0.277007	0.181003	0.193708	0.249779	0.23547	0.223761	0.223348	0.285113	0.316118	0.42585	0.399193	0.404082	0.415364	0.445388	0.437984	0.560334	0.59881	0.695129	0.721017	0.304419	0.328537	0.351697	0.29449	0.380741	0.348426	0.21725	0.206821	0.248648	0.242426	0.265197	0.241331	0.308074	0.313109	0.387424	0.377605	0.499255	0.491922	0.447586	0.476935	0.686179	0.587361	0.741098	0.741334
1154	0.301211	0.306777	0.34922	0.301909	0.36237	0.276554	0.180704	0.193283	0.249314	0.234876	0.223138	0.222744	0.284537	0.315446	0.424987	0.398348	0.403209	0.414582	0.444486	0.43739	0.559316	0.59786	0.694194	0.719795	0.303764	0.328097	0.350833	0.293902	0.379632	0.347811	0.21677	0.206441	0.248058	0.24177	0.264619	0.240804	0.30728	0.312381	0.386677	0.376828	0.4984	0.491029	0.446901	0.476337	0.685235	0.586375	0.739677	0.739767
1155	0.300539	0.306116	0.348368	0.301193	0.361531	0.276128	0.18038	0.192915	0.248869	0.23441	0.222648	0.222309	0.283934	0.314822	0.424258	0.397575	0.402449	0.413883	0.443626	0.436648	0.558355	0.59693	0.693325	0.718669	0.303117	0.327724	0.350039	0.293343	0.378669	0.347322	0.216355	0.206036	0.247542	0.241267	0.264097	0.240307	0.3066	0.311697	0.385917	0.376095	0.497599	0.490254	0.446258	0.475691	0.684214	0.585407	0.738518	0.738585
1156	0.299933	0.305602	0.347544	0.300441	0.360855	0.275766	0.180068	0.192634	0.24841	0.233961	0.222177	0.222014	0.283394	0.314248	0.423714	0.39686	0.401717	0.41328	0.442746	0.435866	0.557556	0.59615	0.69265	0.717801	0.302583	0.327497	0.34934	0.29285	0.377813	0.346839	0.216056	0.205667	0.247038	0.240887	0.263697	0.239848	0.305886	0.311004	0.385109	0.375371	0.496852	0.489627	0.445749	0.475155	0.683252	0.584466	0.737429	0.737462
1157	0.299425	0.305101	0.346886	0.299874	0.36015	0.275415	0.179806	0.192352	0.248053	0.233603	0.221807	0.221687	0.282895	0.313747	0.423136	0.396259	0.401098	0.412723	0.442018	0.435244	0.556765	0.595322	0.691937	0.716876	0.302197	0.327284	0.348686	0.292412	0.377084	0.346506	0.215746	0.205334	0.246619	0.240503	0.263242	0.239427	0.30536	0.310436	0.384497	0.374779	0.496217	0.489033	0.44519	0.47456	0.68241	0.583667	0.736477	0.736531
1158	0.298959	0.304642	0.346372	0.299429	0.359558	0.275074	0.179538	0.19209	0.24779	0.233385	0.221614	0.221432	0.282332	0.313345	0.422667	0.395806	0.400622	0.412234	0.44143	0.434649	0.555879	0.594382	0.6913	0.71599	0.301798	0.327004	0.3481	0.292009	0.376529	0.346312	0.215455	0.204998	0.246279	0.240179	0.262768	0.238994	0.305018	0.309953	0.38403	0.37428	0.495688	0.488537	0.444568	0.473824	0.681558	0.582886	0.735766	0.735965
1159	0.298583	0.30425	0.345906	0.29904	0.359005	0.274804	0.179361	0.191889	0.24752	0.233136	0.221365	0.221188	0.281918	0.312942	0.422182	0.395352	0.400148	0.411806	0.440858	0.434157	0.555226	0.593674	0.690637	0.715122	0.301476	0.326803	0.347615	0.291687	0.375928	0.346102	0.215196	0.204719	0.245978	0.239893	0.262411	0.23868	0.304649	0.309525	0.383588	0.373844	0.495211	0.488081	0.44412	0.473308	0.680863	0.58226	0.735069	0.735324
1160	0.29834	0.303917	0.34563	0.298834	0.358402	0.274585	0.179295	0.19177	0.247294	0.232935	0.221113	0.220952	0.281696	0.312568	0.421609	0.394929	0.399697	0.411442	0.440334	0.433814	0.554697	0.593029	0.689852	0.714162	0.301234	0.326701	0.347231	0.291489	0.375438	0.34608	0.214956	0.204496	0.245709	0.239634	0.262066	0.23848	0.304383	0.309209	0.383298	0.373551	0.49485	0.487663	0.443734	0.472877	0.68036	0.581848	0.734402	0.734668
1161	0.298088	0.30363	0.345277	0.298557	0.357955	0.274387	0.179201	0.191619	0.247092	0.232721	0.220909	0.220727	0.281413	0.312252	0.421208	0.394589	0.399321	0.411102	0.439886	0.433454	0.554314	0.592541	0.689336	0.713497	0.30099	0.326548	0.346848	0.291248	0.374931	0.345896	0.214745	0.204301	0.245512	0.239414	0.261795	0.238252	0.304095	0.308883	0.382956	0.373211	0.494499	0.487316	0.443405	0.472517	0.679837	0.5814	0.733894	0.73419
1162	0.297841	0.303381	0.344921	0.298285	0.357682	0.274225	0.179139	0.191511	0.246908	0.232497	0.22073	0.220548	0.281162	0.31201	0.420961	0.394339	0.399015	0.410838	0.439492	0.43313	0.554166	0.592235	0.688936	0.71297	0.300728	0.326434	0.346555	0.291056	0.374373	0.34561	0.214559	0.204135	0.245439	0.239268	0.261655	0.238043	0.303815	0.308609	0.382642	0.372917	0.494208	0.487049	0.443179	0.472276	0.679318	0.580987	0.733533	0.733876
1163	0.29772	0.30324	0.344578	0.298025	0.357352	0.274127	0.179102	0.191357	0.246716	0.232299	0.220568	0.220346	0.280882	0.311696	0.420654	0.39406	0.3987	0.410522	0.439128	0.432808	0.554017	0.592082	0.688682	0.712583	0.300472	0.326423	0.346273	0.290828	0.373901	0.345361	0.214417	0.204013	0.24529	0.239123	0.261533	0.237937	0.303511	0.308298	0.382266	0.3726	0.493914	0.486812	0.443091	0.472206	0.678967	0.580704	0.733144	0.733455
1164	0.297615	0.303104	0.344248	0.297731	0.357084	0.273999	0.179012	0.191175	0.246627	0.232138	0.220435	0.220151	0.280663	0.311432	0.420394	0.393794	0.398472	0.410284	0.438892	0.432528	0.5538	0.59185	0.68838	0.712253	0.300263	0.326336	0.345911	0.290553	0.373508	0.345129	0.214276	0.203882	0.245166	0.239016	0.261355	0.237791	0.303275	0.308029	0.381962	0.372233	0.493628	0.486628	0.442902	0.471994	0.678617	0.580284	0.732937	0.733252
1165	0.297471	0.302909	0.343911	0.297449	0.356841	0.27389	0.178903	0.191007	0.246536	0.231997	0.220322	0.219998	0.280507	0.311301	0.420133	0.393523	0.398384	0.410177	0.438722	0.432353	0.553448	0.591529	0.688093	0.711884	0.300027	0.326165	0.345569	0.290289	0.373062	0.344863	0.214183	0.203803	0.245007	0.238848	0.261163	0.237627	0.30302	0.30779	0.381679	0.371986	0.493357	0.486393	0.442682	0.471681	0.678298	0.579926	0.732788	0.733197
1166	0.297342	0.302794	0.343751	0.297313	0.356586	0.273866	0.178818	0.190892	0.246396	0.231926	0.22022	0.219896	0.280361	0.311146	0.419801	0.393244	0.398204	0.410008	0.43849	0.432162	0.553138	0.59131	0.687875	0.711603	0.299883	0.326101	0.345322	0.290074	0.372679	0.344701	0.214108	0.20371	0.244764	0.238615	0.260958	0.237529	0.3028	0.307584	0.38147	0.371774	0.493141	0.486104	0.442553	0.47146	0.677787	0.579574	0.732433	0.732804
1167	0.297211	0.302712	0.343634	0.297188	0.356388	0.273805	0.178697	0.190811	0.246322	0.23192	0.220131	0.219813	0.280205	0.310945	0.419588	0.393039	0.39802	0.409885	0.4383	0.431996	0.552739	0.590987	0.687583	0.71132	0.299911	0.326085	0.345096	0.289872	0.372375	0.344593	0.214028	0.203571	0.244595	0.238519	0.260859	0.23746	0.30269	0.30749	0.38145	0.371642	0.492928	0.485852	0.442392	0.471265	0.677262	0.579186	0.732083	0.732497
1168	0.297105	0.30261	0.343464	0.297035	0.356205	0.273727	0.178659	0.190762	0.24624	0.231864	0.22006	0.219743	0.280068	0.310818	0.419378	0.392844	0.397875	0.40975	0.438146	0.431884	0.552523	0.590794	0.687376	0.711029	0.29987	0.32604	0.3449	0.289758	0.372113	0.344521	0.213941	0.203467	0.244451	0.238387	0.260721	0.237362	0.302582	0.307344	0.381298	0.371498	0.492773	0.485668	0.442268	0.471132	0.676956	0.578962	0.731815	0.732275
1169	0.296984	0.302529	0.343361	0.296926	0.356018	0.27363	0.17869	0.190792	0.246131	0.231821	0.22003	0.219715	0.279886	0.310744	0.419204	0.392701	0.397719	0.409566	0.438006	0.431835	0.552531	0.590769	0.68734	0.71085	0.299835	0.326041	0.34476	0.289728	0.371919	0.344479	0.213859	0.203368	0.244342	0.238226	0.260577	0.237245	0.302553	0.307209	0.381152	0.371402	0.492749	0.485543	0.442171	0.471099	0.676609	0.578827	0.731487	0.731981
1170	0.296926	0.302454	0.343184	0.296814	0.355924	0.273614	0.17867	0.190748	0.24607	0.231754	0.219963	0.219643	0.279784	0.310656	0.419105	0.39261	0.397598	0.409462	0.437875	0.431751	0.55237	0.590578	0.687185	0.710609	0.299783	0.326007	0.344641	0.289706	0.371726	0.344437	0.213782	0.203289	0.244245	0.238124	0.260463	0.237145	0.302452	0.307075	0.380989	0.371276	0.492553	0.485364	0.442102	0.47102	0.676441	0.57869	0.731224	0.731747
1171	0.296943	0.30235	0.342905	0.296658	0.355943	0.273609	0.178672	0.19068	0.246057	0.231641	0.219886	0.219562	0.279754	0.310597	0.419052	0.39253	0.397518	0.409429	0.437816	0.431718	0.552221	0.590332	0.686926	0.710255	0.299691	0.325931	0.344575	0.289786	0.371571	0.344452	0.213684	0.203235	0.244174	0.238062	0.260367	0.237032	0.302333	0.306919	0.380723	0.371116	0.49227	0.485238	0.442068	0.470946	0.67664	0.578705	0.731122	0.731695
1172	0.296897	0.302291	0.342715	0.296535	0.355847	0.273593	0.178678	0.19066	0.246022	0.23158	0.219816	0.219494	0.279708	0.31054	0.418997	0.39248	0.39745	0.409353	0.437685	0.43161	0.552029	0.590151	0.686782	0.710017	0.299549	0.325882	0.344446	0.289754	0.371429	0.344455	0.213633	0.20317	0.244093	0.237988	0.260261	0.236968	0.302244	0.306811	0.380577	0.371026	0.492097	0.485069	0.442004	0.470878	0.676602	0.578629	0.7309	0.731532
1173	0.296823	0.302257	0.342555	0.296465	0.355771	0.273645	0.17866	0.190627	0.246036	0.231573	0.21973	0.219408	0.279726	0.310496	0.419101	0.392569	0.397412	0.409305	0.437504	0.431415	0.551656	0.58985	0.686684	0.709852	0.299491	0.325843	0.344362	0.28969	0.371342	0.344446	0.213629	0.203105	0.244017	0.237933	0.260181	0.236942	0.30212	0.306763	0.380519	0.371014	0.491845	0.484793	0.441925	0.470814	0.676567	0.578557	0.73057	0.731265
1174	0.296801	0.302249	0.342396	0.296383	0.355682	0.273665	0.17864	0.19061	0.245973	0.231495	0.219653	0.219335	0.279638	0.310429	0.419034	0.392539	0.397331	0.409223	0.437334	0.431276	0.55146	0.589679	0.686611	0.709706	0.299492	0.325817	0.344205	0.289622	0.371181	0.344438	0.213595	0.203051	0.243959	0.237883	0.260125	0.236912	0.30205	0.306682	0.380441	0.370931	0.49169	0.484612	0.441896	0.470752	0.676405	0.578436	0.730336	0.731084
1175	0.296804	0.302309	0.34228	0.296298	0.355484	0.273622	0.178629	0.190649	0.245848	0.231384	0.21959	0.219276	0.279453	0.310332	0.418813	0.392445	0.39726	0.409096	0.43713	0.431129	0.551378	0.58969	0.686604	0.70961	0.299461	0.325738	0.343896	0.289474	0.371017	0.344473	0.213567	0.202982	0.243951	0.237869	0.260101	0.236933	0.302083	0.306633	0.380387	0.370827	0.491719	0.484473	0.441896	0.470692	0.676134	0.578282	0.730147	0.730986
1176	0.296769	0.302287	0.342117	0.296201	0.355361	0.273633	0.178633	0.190656	0.245772	0.231311	0.219529	0.219225	0.279381	0.310283	0.418694	0.392364	0.397189	0.409016	0.436999	0.431034	0.55123	0.589567	0.68656	0.709475	0.299535	0.325668	0.343741	0.289409	0.370852	0.344456	0.213529	0.202954	0.243878	0.237812	0.259998	0.236879	0.302015	0.306521	0.380337	0.370752	0.49162	0.484364	0.441865	0.470657	0.67586	0.578077	0.729937	0.730834
1177	0.296754	0.302228	0.341911	0.296106	0.355335	0.273716	0.178646	0.190654	0.245658	0.231201	0.219447	0.219188	0.279361	0.310307	0.418576	0.392253	0.397075	0.408936	0.436906	0.431004	0.551165	0.589412	0.686519	0.709338	0.299548	0.325623	0.343653	0.289419	0.370597	0.344391	0.213473	0.202994	0.243767	0.237717	0.259861	0.236783	0.301898	0.306329	0.380329	0.370652	0.491478	0.484361	0.441865	0.470628	0.675424	0.577767	0.729772	0.730665
1178	0.296733	0.302204	0.341744	0.29601	0.355245	0.273746	0.178633	0.190647	0.245574	0.231131	0.219395	0.219127	0.279268	0.310235	0.418427	0.39213	0.396991	0.40888	0.436801	0.430945	0.551049	0.589299	0.686473	0.709218	0.299495	0.325539	0.343537	0.289371	0.370423	0.344356	0.213427	0.202971	0.243679	0.23766	0.259769	0.236715	0.301815	0.306207	0.380255	0.370572	0.491335	0.484256	0.441848	0.470599	0.675116	0.577527	0.729558	0.730485
1179	0.296675	0.302152	0.341584	0.295894	0.355133	0.273763	0.178631	0.190655	0.245518	0.231134	0.219386	0.219048	0.279219	0.310138	0.418297	0.391982	0.396943	0.408898	0.436741	0.430901	0.550884	0.589215	0.686412	0.709095	0.299478	0.325479	0.343481	0.289329	0.370339	0.344333	0.213395	0.20294	0.243546	0.237601	0.259651	0.236621	0.301702	0.306106	0.380147	0.370539	0.491161	0.484133	0.441824	0.470606	0.674873	0.577273	0.729279	0.730277
1180	0.296621	0.302105	0.341422	0.295785	0.355005	0.273772	0.178603	0.190598	0.245508	0.231076	0.219342	0.219024	0.279114	0.310017	0.41822	0.391871	0.396867	0.408818	0.436656	0.430829	0.55065	0.588967	0.686384	0.708993	0.299488	0.325459	0.343436	0.289254	0.370191	0.344286	0.21333	0.202887	0.243435	0.237542	0.259524	0.236538	0.301568	0.305959	0.380062	0.3705	0.490954	0.483958	0.44172	0.470579	0.674635	0.577058	0.729035	0.730046
1181	0.2966	0.302099	0.341273	0.295699	0.354865	0.273739	0.178596	0.1906	0.245472	0.231052	0.219284	0.21894	0.278924	0.309862	0.41799	0.391765	0.396803	0.408736	0.436529	0.430748	0.550516	0.588868	0.686311	0.708839	0.299418	0.325397	0.343238	0.289131	0.369997	0.344218	0.213315	0.20281	0.243436	0.237532	0.25948	0.236516	0.301549	0.305893	0.379958	0.370445	0.49079	0.483783	0.441666	0.47058	0.674371	0.576905	0.728881	0.729937
1182	0.296567	0.302091	0.341123	0.295636	0.354749	0.27373	0.178585	0.190519	0.245405	0.231007	0.219206	0.218803	0.278723	0.309708	0.417756	0.391683	0.396734	0.408701	0.436396	0.430667	0.550384	0.588764	0.686117	0.708648	0.299327	0.325304	0.343102	0.2891	0.36981	0.344121	0.213311	0.202765	0.243454	0.237527	0.259358	0.23641	0.301529	0.305863	0.37985	0.370329	0.490694	0.483665	0.441648	0.470581	0.674287	0.576848	0.728734	0.729889
1183	0.296538	0.302087	0.34091	0.295513	0.354686	0.273734	0.178564	0.19047	0.245441	0.230972	0.219103	0.218723	0.278662	0.309611	0.417658	0.391607	0.396624	0.40858	0.43632	0.430631	0.550209	0.588521	0.685929	0.70836	0.299316	0.325244	0.34302	0.289094	0.369515	0.343994	0.213274	0.202775	0.243408	0.237458	0.2592	0.23634	0.301491	0.305819	0.379764	0.370201	0.490596	0.483618	0.441559	0.470466	0.674336	0.576854	0.728648	0.729835
1184	0.296523	0.30207	0.340778	0.295399	0.354663	0.273729	0.178576	0.190521	0.2454	0.230955	0.219007	0.218653	0.278651	0.309549	0.417572	0.391535	0.396532	0.408468	0.436198	0.430547	0.550045	0.5884	0.685833	0.708076	0.299273	0.325164	0.342826	0.289014	0.369271	0.343905	0.213297	0.202782	0.243366	0.237408	0.259047	0.23632	0.301422	0.305762	0.379705	0.370126	0.490558	0.483594	0.441514	0.470397	0.674198	0.576807	0.728497	0.729721
1185	0.296518	0.302058	0.340665	0.295341	0.354605	0.273749	0.178575	0.190518	0.245337	0.230883	0.218947	0.218585	0.278581	0.309483	0.417487	0.391472	0.396431	0.408359	0.436082	0.430486	0.549892	0.58829	0.685755	0.707931	0.299193	0.325134	0.34269	0.288964	0.369064	0.343869	0.213273	0.20276	0.243282	0.237346	0.25892	0.236276	0.301349	0.305667	0.379613	0.369989	0.490442	0.483483	0.441455	0.470301	0.674142	0.576785	0.728345	0.729571
1186	0.296532	0.302053	0.340587	0.295286	0.354553	0.273801	0.178544	0.190526	0.245284	0.23077	0.218932	0.218544	0.278518	0.309422	0.417489	0.391385	0.396309	0.408222	0.435983	0.430436	0.549694	0.588171	0.685743	0.707876	0.299166	0.325144	0.342587	0.28891	0.368855	0.34389	0.213215	0.20272	0.243108	0.237258	0.258816	0.236262	0.301253	0.305538	0.379437	0.369763	0.490254	0.483294	0.441371	0.470098	0.674206	0.576827	0.728103	0.729254
1187	0.296544	0.302073	0.340492	0.29525	0.354487	0.273814	0.178518	0.190492	0.245208	0.230688	0.218896	0.218478	0.278453	0.309352	0.417406	0.391321	0.396192	0.40812	0.435882	0.430384	0.549578	0.588075	0.685705	0.707796	0.299147	0.325147	0.342492	0.288869	0.368718	0.343894	0.213168	0.202694	0.24303	0.237204	0.258719	0.2362	0.301157	0.305435	0.379382	0.36967	0.490129	0.483172	0.441344	0.47003	0.674091	0.576728	0.727963	0.729132
1188	0.296555	0.3021	0.340439	0.295323	0.354389	0.2738	0.1785	0.190417	0.245041	0.230573	0.218891	0.218401	0.278336	0.309283	0.417243	0.391294	0.396057	0.408029	0.435739	0.430338	0.549543	0.588053	0.68569	0.70783	0.299059	0.325156	0.342401	0.28884	0.368673	0.343935	0.213098	0.202651	0.242977	0.237168	0.258613	0.236066	0.30103	0.305297	0.379406	0.369613	0.490002	0.483004	0.441326	0.470031	0.673906	0.576572	0.727912	0.729107
1189	0.296567	0.302114	0.340328	0.295288	0.354332	0.273848	0.178503	0.190368	0.244961	0.23051	0.218828	0.21832	0.278264	0.309219	0.417153	0.391254	0.395978	0.407955	0.435646	0.430291	0.54947	0.588011	0.68562	0.707746	0.298985	0.325206	0.342314	0.288815	0.368548	0.343959	0.213067	0.202627	0.242928	0.237106	0.25855	0.236022	0.300974	0.305207	0.37938	0.369552	0.489905	0.482936	0.441337	0.470023	0.673729	0.576434	0.727825	0.7291
1190	0.296613	0.302168	0.340134	0.295165	0.354335	0.273926	0.178504	0.190289	0.244897	0.23047	0.218673	0.218208	0.27824	0.309152	0.417087	0.391219	0.395903	0.407906	0.435563	0.430204	0.549422	0.587968	0.685488	0.70754	0.298999	0.325288	0.342251	0.288786	0.368424	0.343961	0.213045	0.202611	0.242936	0.237039	0.258543	0.236001	0.300923	0.305142	0.379421	0.369577	0.489877	0.482987	0.441396	0.47006	0.673415	0.576171	0.72774	0.729188
1191	0.29663	0.302186	0.340056	0.295121	0.354276	0.273971	0.1785	0.190249	0.244845	0.23044	0.218622	0.218163	0.278211	0.309111	0.417021	0.391154	0.395865	0.407863	0.435521	0.430183	0.549353	0.587929	0.685431	0.707443	0.298999	0.325342	0.342153	0.288763	0.368336	0.343989	0.213036	0.202615	0.242889	0.236986	0.25849	0.235979	0.300885	0.305088	0.379383	0.369556	0.489794	0.482933	0.441443	0.470093	0.673219	0.57604	0.727648	0.729206
1192	0.296603	0.302129	0.340017	0.295061	0.354143	0.274046	0.178532	0.190225	0.244831	0.230442	0.218612	0.218154	0.278173	0.309067	0.41698	0.391053	0.395895	0.407818	0.435526	0.430187	0.549232	0.587893	0.68536	0.707355	0.299016	0.325416	0.342002	0.288747	0.368181	0.344021	0.213074	0.20264	0.242785	0.236907	0.258442	0.236034	0.300911	0.305036	0.379231	0.369488	0.48966	0.482852	0.441516	0.470122	0.673006	0.575941	0.727537	0.729255
1193	0.296619	0.30215	0.339995	0.295034	0.354101	0.274097	0.17855	0.190245	0.244819	0.230425	0.218595	0.218117	0.278144	0.309065	0.416938	0.391013	0.395886	0.407819	0.435523	0.430202	0.549128	0.587828	0.685351	0.707297	0.299098	0.325548	0.341925	0.288733	0.368133	0.344081	0.213082	0.20265	0.242746	0.236886	0.258399	0.236034	0.300913	0.305018	0.379182	0.369455	0.489583	0.482815	0.441565	0.470171	0.672925	0.575922	0.727399	0.729185
1194	0.296613	0.302175	0.340075	0.295066	0.354058	0.274057	0.178504	0.19031	0.244835	0.230417	0.218655	0.218093	0.278136	0.30911	0.416886	0.390955	0.395877	0.407868	0.435543	0.430297	0.548988	0.587702	0.68543	0.707317	0.299174	0.325722	0.341864	0.28869	0.368235	0.344198	0.213076	0.202675	0.242737	0.236925	0.258296	0.235975	0.300869	0.305033	0.379161	0.369433	0.48949	0.482725	0.441629	0.470293	0.672959	0.576001	0.727213	0.728961
1195	0.296656	0.302243	0.340071	0.295083	0.354051	0.274119	0.178527	0.190342	0.244837	0.230423	0.218669	0.21808	0.278113	0.309117	0.416846	0.390959	0.39588	0.407886	0.435562	0.430345	0.548946	0.58768	0.685514	0.707344	0.299263	0.325882	0.341838	0.288718	0.368233	0.344268	0.213077	0.202687	0.242702	0.236926	0.258239	0.235943	0.300885	0.305069	0.379144	0.369432	0.489465	0.482708	0.441658	0.470329	0.672944	0.576017	0.727129	0.728927
1196	0.296725	0.30236	0.340027	0.295091	0.354124	0.274254	0.178619	0.190404	0.24483	0.230419	0.218647	0.218066	0.278079	0.309128	0.416816	0.391074	0.395879	0.407934	0.43555	0.43035	0.548902	0.587637	0.685627	0.707369	0.29934	0.326056	0.341834	0.288767	0.368225	0.344323	0.213058	0.202669	0.242675	0.236915	0.258197	0.235898	0.300912	0.305133	0.379187	0.36945	0.489547	0.482799	0.441632	0.470305	0.67297	0.576029	0.727043	0.728918
1197	0.296876	0.302521	0.339979	0.295129	0.354193	0.274361	0.178669	0.190437	0.244837	0.230435	0.218607	0.218036	0.278072	0.309162	0.416795	0.391094	0.395886	0.407939	0.435617	0.430393	0.549011	0.587766	0.685743	0.707426	0.29943	0.326217	0.341907	0.288872	0.368194	0.344404	0.213073	0.202673	0.242686	0.23695	0.258221	0.235895	0.301007	0.305225	0.379201	0.36948	0.489539	0.4828	0.441643	0.470323	0.673083	0.576184	0.727038	0.72891
1198	0.297005	0.302641	0.33988	0.295139	0.354252	0.274532	0.178663	0.19047	0.244877	0.230467	0.218598	0.218044	0.278033	0.309159	0.416771	0.391123	0.395889	0.407908	0.435734	0.430475	0.549153	0.588001	0.685934	0.707588	0.299522	0.326367	0.341987	0.289009	0.368114	0.34444	0.213122	0.202712	0.242641	0.236962	0.258232	0.23589	0.301107	0.305247	0.379178	0.369487	0.48953	0.482838	0.441694	0.470336	0.673055	0.576152	0.727133	0.729099
1199	0.297106	0.302772	0.33993	0.295242	0.354289	0.274687	0.178742	0.190543	0.244922	0.230473	0.218627	0.218089	0.277988	0.309147	0.416802	0.391181	0.395898	0.407937	0.435807	0.430521	0.549313	0.588168	0.685951	0.707549	0.2996	0.32648	0.34206	0.289112	0.368046	0.344479	0.213165	0.202759	0.242564	0.23694	0.258256	0.235914	0.301217	0.305252	0.379226	0.369545	0.489577	0.482935	0.44177	0.470383	0.673073	0.576159	0.727228	0.729271
1200	0.297163	0.302861	0.340057	0.295379	0.354317	0.274722	0.178819	0.19062	0.244942	0.230517	0.218656	0.218065	0.277945	0.309138	0.416882	0.391228	0.396005	0.408041	0.435837	0.430607	0.549504	0.58839	0.686034	0.707589	0.299673	0.326622	0.342125	0.289181	0.368075	0.344624	0.213206	0.202824	0.2426	0.236985	0.258235	0.235935	0.301358	0.305305	0.37921	0.36958	0.489619	0.483013	0.441943	0.470539	0.673097	0.576217	0.727306	0.729341
1201	0.297223	0.302921	0.340097	0.295404	0.354338	0.274832	0.178836	0.190698	0.245	0.230582	0.218719	0.218075	0.278007	0.309225	0.417039	0.391388	0.396058	0.408126	0.435911	0.430738	0.549678	0.588591	0.686317	0.707821	0.299803	0.326766	0.342161	0.289276	0.36812	0.344744	0.213247	0.202904	0.242666	0.237052	0.258198	0.235983	0.301402	0.305319	0.379253	0.369616	0.489663	0.48313	0.442147	0.470702	0.67302	0.576116	0.727385	0.729466
1202	0.297367	0.303069	0.340183	0.295473	0.354398	0.274983	0.1789	0.19074	0.245062	0.230636	0.218845	0.218106	0.278133	0.309358	0.417235	0.391549	0.396131	0.408253	0.435949	0.43089	0.549777	0.588635	0.686436	0.707932	0.299974	0.326922	0.342219	0.289395	0.368181	0.34485	0.213322	0.20299	0.242717	0.237121	0.258212	0.236049	0.30149	0.30545	0.379417	0.369736	0.489753	0.483214	0.442318	0.470892	0.673077	0.576148	0.727431	0.729568
1203	0.297505	0.303261	0.34026	0.295573	0.354529	0.275102	0.178984	0.190754	0.245073	0.230677	0.218954	0.218103	0.278236	0.309443	0.417332	0.391655	0.396246	0.408397	0.436007	0.431033	0.549807	0.588694	0.686592	0.708075	0.300161	0.327062	0.342292	0.28953	0.3683	0.345021	0.213394	0.203099	0.24282	0.237163	0.258189	0.236085	0.301624	0.305618	0.379471	0.369809	0.489845	0.483246	0.442466	0.471046	0.673231	0.57628	0.727512	0.729701
1204	0.29762	0.303426	0.340336	0.295678	0.354674	0.275254	0.179037	0.190807	0.245119	0.230726	0.219041	0.218138	0.278328	0.309534	0.417399	0.391769	0.396345	0.408513	0.436089	0.431144	0.549901	0.588829	0.686802	0.708269	0.300351	0.327245	0.342382	0.289651	0.368432	0.345169	0.213477	0.203208	0.242858	0.237186	0.2582	0.236146	0.301759	0.305738	0.379571	0.369889	0.489929	0.483349	0.442593	0.471168	0.673459	0.576475	0.727657	0.729883
1205	0.297737	0.303617	0.340389	0.295805	0.354913	0.275477	0.179027	0.190896	0.245204	0.230759	0.219126	0.218193	0.278426	0.309627	0.417375	0.391836	0.396404	0.408601	0.436181	0.431236	0.549941	0.58895	0.687021	0.708506	0.30053	0.327521	0.342502	0.289776	0.368602	0.345304	0.213612	0.203347	0.242801	0.237165	0.258275	0.236227	0.301973	0.305855	0.379751	0.369966	0.490012	0.483477	0.442635	0.471236	0.673928	0.57686	0.727919	0.730161
1206	0.297897	0.303806	0.340477	0.295946	0.355098	0.275661	0.179096	0.190958	0.245253	0.230789	0.219237	0.218272	0.278513	0.309733	0.417447	0.391962	0.396537	0.408724	0.436319	0.431379	0.550043	0.589099	0.687172	0.708656	0.300718	0.327721	0.342624	0.289896	0.368743	0.345442	0.213702	0.203453	0.242865	0.237202	0.258301	0.236299	0.302091	0.305971	0.379876	0.370077	0.490128	0.48364	0.442781	0.471392	0.67418	0.577096	0.728031	0.730321
1207	0.29805	0.303987	0.340593	0.296105	0.355269	0.275815	0.179188	0.190988	0.245278	0.230812	0.219362	0.218393	0.278572	0.309827	0.417525	0.392141	0.396734	0.408847	0.43651	0.431514	0.550246	0.589366	0.687336	0.708809	0.300892	0.327902	0.342739	0.289978	0.368896	0.345592	0.213759	0.203544	0.242958	0.237231	0.258269	0.236366	0.302103	0.306041	0.37994	0.37019	0.490267	0.483891	0.442951	0.471534	0.674407	0.577343	0.728108	0.730465
1208	0.298223	0.30417	0.340707	0.296253	0.355431	0.275995	0.179304	0.191088	0.245336	0.230874	0.219431	0.21847	0.278656	0.309948	0.417618	0.392275	0.396885	0.408996	0.436663	0.43166	0.550393	0.589558	0.687549	0.709001	0.301014	0.328056	0.342893	0.290144	0.369062	0.345751	0.213844	0.20363	0.243057	0.237316	0.25833	0.236464	0.302234	0.30616	0.380076	0.370333	0.490359	0.484032	0.443169	0.471747	0.6746	0.577527	0.728192	0.73059
1209	0.298473	0.304369	0.340825	0.296401	0.355565	0.276219	0.1795	0.19123	0.245401	0.230949	0.219481	0.218557	0.278741	0.310107	0.417773	0.392408	0.397034	0.409167	0.436845	0.431843	0.550509	0.589683	0.687739	0.709136	0.301148	0.328248	0.343141	0.290411	0.36922	0.345903	0.213918	0.203707	0.243278	0.237502	0.25843	0.236591	0.302414	0.306325	0.380275	0.370548	0.490423	0.484093	0.44349	0.472087	0.674653	0.577604	0.728117	0.730562
1210	0.298667	0.304555	0.340958	0.296552	0.355726	0.276406	0.179615	0.191336	0.245481	0.231024	0.219573	0.21863	0.278852	0.310235	0.417915	0.39257	0.39717	0.409321	0.43702	0.432026	0.550636	0.589863	0.687947	0.709322	0.301264	0.32842	0.343309	0.29058	0.369386	0.346062	0.214014	0.203794	0.243391	0.237587	0.258512	0.236697	0.302536	0.306447	0.380415	0.370694	0.490516	0.484218	0.443746	0.472322	0.674774	0.577709	0.728226	0.730724
1211	0.298808	0.304706	0.341088	0.296691	0.355926	0.276561	0.179714	0.191496	0.245578	0.231133	0.219612	0.21866	0.278998	0.310329	0.418042	0.392704	0.397271	0.409474	0.437162	0.432215	0.550736	0.590074	0.688247	0.709604	0.301433	0.328674	0.343419	0.290702	0.369572	0.346234	0.214132	0.203845	0.243413	0.237595	0.258675	0.236825	0.302701	0.306547	0.380538	0.370806	0.490573	0.484321	0.444016	0.472536	0.674884	0.577777	0.728562	0.731087
1212	0.298972	0.304876	0.341236	0.296861	0.35608	0.276736	0.179805	0.191617	0.245673	0.231231	0.219681	0.218711	0.279122	0.310468	0.418156	0.392863	0.39742	0.409653	0.437334	0.432391	0.550888	0.590267	0.688521	0.709871	0.301632	0.328936	0.343572	0.290872	0.369747	0.346402	0.214254	0.203957	0.243497	0.237687	0.258768	0.236931	0.302876	0.306701	0.380667	0.370935	0.4907	0.484493	0.444234	0.472736	0.675044	0.577906	0.728737	0.731296
1213	0.299133	0.305027	0.341406	0.297041	0.356176	0.276892	0.179833	0.191687	0.245782	0.231344	0.219813	0.218776	0.279258	0.310612	0.418284	0.393065	0.397576	0.409829	0.437515	0.432556	0.551067	0.590459	0.688792	0.710166	0.301843	0.329136	0.343728	0.291002	0.36989	0.346534	0.214394	0.204129	0.24361	0.237791	0.258811	0.237038	0.303039	0.306866	0.380784	0.371041	0.490847	0.48472	0.444391	0.472879	0.67521	0.578053	0.728881	0.731499
1214	0.299317	0.305272	0.341588	0.297264	0.356369	0.277101	0.179889	0.191732	0.245871	0.231377	0.219942	0.218841	0.279376	0.310801	0.418397	0.393253	0.397784	0.410047	0.437758	0.432794	0.551253	0.590667	0.688959	0.710346	0.302101	0.329369	0.343856	0.291185	0.370096	0.346748	0.21454	0.204252	0.243634	0.237895	0.258864	0.23709	0.303087	0.307014	0.380853	0.371157	0.491136	0.485006	0.444576	0.473052	0.675448	0.578194	0.728998	0.731668
1215	0.299513	0.305497	0.341761	0.297488	0.356632	0.277309	0.180045	0.191882	0.245972	0.231444	0.220051	0.218878	0.279479	0.311003	0.418546	0.393507	0.397987	0.410271	0.437991	0.433031	0.551453	0.590864	0.689211	0.71062	0.30228	0.32959	0.343974	0.291406	0.370265	0.346956	0.214636	0.204366	0.243668	0.238012	0.258903	0.237153	0.303296	0.307233	0.381002	0.371347	0.491356	0.485303	0.444797	0.473288	0.675735	0.57842	0.72919	0.731889
1216	0.299706	0.305701	0.34193	0.297666	0.35684	0.277528	0.180207	0.192047	0.246094	0.231562	0.220178	0.218943	0.279591	0.311156	0.418733	0.393756	0.398142	0.410416	0.438108	0.433167	0.551634	0.591042	0.689373	0.710793	0.302476	0.329831	0.344127	0.291637	0.370462	0.347165	0.214725	0.204546	0.243808	0.238171	0.258933	0.237187	0.30352	0.307424	0.381179	0.371496	0.49147	0.485448	0.444995	0.473508	0.676095	0.578722	0.729312	0.732044
1217	0.299879	0.305935	0.342042	0.297811	0.357067	0.277738	0.180364	0.192239	0.246224	0.231656	0.220301	0.219027	0.279703	0.311278	0.418961	0.393949	0.398274	0.410563	0.43823	0.433317	0.55179	0.591196	0.689539	0.710959	0.302661	0.330105	0.344313	0.291872	0.370698	0.347431	0.214846	0.204694	0.243932	0.238238	0.259013	0.237229	0.303692	0.307511	0.381321	0.371621	0.491695	0.485634	0.445123	0.473592	0.676499	0.579041	0.729608	0.732329
1218	0.30009	0.306141	0.34219	0.297948	0.357277	0.277856	0.180533	0.192402	0.246336	0.23178	0.220453	0.219111	0.279802	0.311414	0.419184	0.394128	0.398409	0.410722	0.438408	0.43354	0.551976	0.591459	0.689725	0.711197	0.30283	0.330454	0.344481	0.292018	0.37084	0.347601	0.214948	0.204805	0.244002	0.238296	0.259098	0.23737	0.30394	0.307596	0.381567	0.371863	0.49177	0.485779	0.445318	0.473717	0.676832	0.579355	0.729879	0.732629
1219	0.300296	0.306353	0.342384	0.298101	0.357417	0.278045	0.180633	0.192488	0.246449	0.231896	0.220563	0.219238	0.279932	0.311559	0.419232	0.394226	0.398555	0.410884	0.43856	0.433743	0.552174	0.591715	0.689937	0.711439	0.303036	0.330691	0.344697	0.292188	0.371046	0.347772	0.215058	0.204944	0.244134	0.238485	0.259142	0.237484	0.304149	0.307727	0.381848	0.372109	0.491838	0.485875	0.44556	0.473909	0.677168	0.579649	0.729975	0.73277
1220	0.300449	0.306565	0.342524	0.298304	0.357603	0.278297	0.180707	0.192547	0.246586	0.231977	0.220642	0.219361	0.280069	0.311727	0.41929	0.394306	0.398744	0.411095	0.438708	0.433884	0.552394	0.591953	0.6903	0.711754	0.303271	0.330882	0.344974	0.29242	0.371268	0.347965	0.215201	0.205063	0.244262	0.238635	0.259188	0.237579	0.304342	0.307853	0.38204	0.372316	0.492055	0.486106	0.445769	0.474043	0.677508	0.579866	0.730082	0.732896
1221	0.300638	0.306759	0.342667	0.298504	0.357841	0.278512	0.180829	0.192615	0.246692	0.232047	0.220755	0.219457	0.280204	0.311915	0.419401	0.394451	0.398919	0.411287	0.438847	0.434051	0.552531	0.592204	0.690678	0.712107	0.303486	0.331097	0.345182	0.29261	0.371423	0.348116	0.215327	0.20521	0.244352	0.238761	0.259273	0.237714	0.304573	0.308068	0.382258	0.372561	0.492165	0.486312	0.446042	0.474279	0.677772	0.580041	0.73021	0.73307
1222	0.300851	0.307004	0.342837	0.298677	0.358083	0.278766	0.180937	0.192713	0.246854	0.232141	0.220847	0.219559	0.280367	0.312059	0.419505	0.394666	0.399027	0.411434	0.438923	0.434236	0.552613	0.592342	0.691016	0.712403	0.303688	0.33125	0.345349	0.292807	0.371662	0.348321	0.215422	0.205381	0.244446	0.238907	0.25936	0.23779	0.304771	0.308341	0.382425	0.372727	0.492319	0.486554	0.446301	0.474554	0.677965	0.580199	0.730481	0.733368
1223	0.30104	0.307219	0.343036	0.298896	0.358329	0.279006	0.181058	0.192828	0.246983	0.232249	0.220938	0.219651	0.280512	0.312185	0.419645	0.394846	0.399176	0.411603	0.439089	0.434455	0.552784	0.59256	0.691375	0.712708	0.303897	0.331449	0.345561	0.293029	0.371894	0.348546	0.215544	0.205527	0.244525	0.239031	0.259459	0.237879	0.304983	0.308529	0.382587	0.37291	0.492484	0.486785	0.446512	0.47478	0.678183	0.580395	0.730717	0.733607
1224	0.301211	0.307424	0.343276	0.299146	0.358581	0.279221	0.181221	0.192999	0.247083	0.232389	0.221002	0.219726	0.280635	0.312266	0.419873	0.395008	0.399305	0.411773	0.439264	0.434681	0.552952	0.592786	0.691808	0.713066	0.304098	0.331696	0.345833	0.293294	0.372156	0.348842	0.215702	0.205699	0.24458	0.239109	0.259629	0.237976	0.305224	0.308679	0.382706	0.373058	0.492664	0.487018	0.446625	0.474958	0.678353	0.58059	0.731026	0.733844
1225	0.301401	0.307631	0.343448	0.299347	0.358792	0.279431	0.181335	0.193129	0.247203	0.232498	0.22112	0.219795	0.280771	0.312407	0.420042	0.395206	0.399489	0.411965	0.439483	0.434934	0.553117	0.59299	0.692118	0.713332	0.304324	0.331932	0.346021	0.293531	0.372371	0.349056	0.215838	0.205848	0.244678	0.239213	0.259754	0.238106	0.305436	0.308852	0.382879	0.373253	0.492812	0.487208	0.446818	0.475153	0.678584	0.580821	0.731285	0.73413
1226	0.301583	0.307804	0.34362	0.29955	0.358999	0.27964	0.181396	0.193237	0.247323	0.232598	0.221249	0.21985	0.280911	0.312536	0.420166	0.395418	0.399753	0.412197	0.439823	0.43529	0.553374	0.593239	0.69237	0.71351	0.304504	0.332153	0.346156	0.293769	0.372553	0.34923	0.215968	0.205964	0.2448	0.239338	0.259837	0.238225	0.305615	0.308954	0.383064	0.373493	0.492968	0.48737	0.447015	0.475339	0.678859	0.581113	0.731496	0.734426
1227	0.301774	0.30801	0.343779	0.299763	0.359202	0.279856	0.181523	0.193388	0.247451	0.232705	0.221392	0.219935	0.281052	0.312694	0.420348	0.395632	0.399933	0.412365	0.440076	0.435513	0.553583	0.593471	0.69264	0.71377	0.30473	0.332405	0.34633	0.293979	0.372774	0.349455	0.216101	0.206091	0.244914	0.239445	0.259941	0.238362	0.305826	0.309135	0.383235	0.373685	0.493119	0.487564	0.447251	0.475561	0.679122	0.581354	0.731738	0.734705
1228	0.301993	0.308245	0.343835	0.29991	0.359327	0.280015	0.181674	0.193547	0.24761	0.232804	0.2216	0.220023	0.281202	0.312918	0.420564	0.395879	0.400074	0.412484	0.440298	0.435647	0.553741	0.59361	0.692809	0.714012	0.304965	0.332662	0.346449	0.294143	0.372992	0.349685	0.216235	0.206211	0.245049	0.23951	0.260073	0.238581	0.306035	0.309409	0.383409	0.373844	0.493223	0.487752	0.447523	0.475756	0.679385	0.581577	0.732069	0.735102
1229	0.302216	0.308505	0.343994	0.300121	0.35954	0.280232	0.1818	0.193703	0.247737	0.232903	0.22176	0.220109	0.281327	0.313097	0.42076	0.396118	0.400253	0.412676	0.44051	0.435849	0.553926	0.593849	0.69304	0.714259	0.305183	0.332919	0.346636	0.29435	0.373207	0.349874	0.216368	0.206364	0.245172	0.239616	0.260151	0.238691	0.306243	0.3096	0.383554	0.374016	0.49339	0.487952	0.447798	0.476003	0.679657	0.581825	0.73229	0.735391
1230	0.302433	0.308819	0.344248	0.300436	0.359846	0.280571	0.181969	0.19393	0.24786	0.23303	0.221904	0.220232	0.281441	0.313276	0.42098	0.396357	0.40039	0.412827	0.440675	0.435992	0.554117	0.594201	0.6933	0.714525	0.305432	0.333201	0.346914	0.294567	0.373467	0.350068	0.216479	0.206541	0.245246	0.239729	0.260173	0.238702	0.306485	0.309783	0.383672	0.374176	0.493603	0.488171	0.448133	0.476363	0.679897	0.582085	0.732432	0.735535
1231	0.302662	0.309088	0.34447	0.300689	0.360114	0.280835	0.182111	0.194072	0.247965	0.233131	0.222039	0.22032	0.281571	0.313445	0.421158	0.396578	0.400571	0.413032	0.440861	0.436198	0.554333	0.59447	0.693583	0.714827	0.305637	0.333386	0.347156	0.294808	0.373712	0.350272	0.21662	0.206678	0.245351	0.239861	0.260262	0.238798	0.306701	0.309966	0.383847	0.37434	0.49382	0.488423	0.448395	0.476616	0.680181	0.582301	0.732614	0.735781
1232	0.302942	0.309379	0.344712	0.300925	0.360417	0.281095	0.182222	0.194165	0.248023	0.23319	0.222174	0.220372	0.281691	0.313618	0.421276	0.396768	0.400818	0.413349	0.441026	0.436489	0.554574	0.594736	0.69387	0.715138	0.305814	0.333531	0.34744	0.29512	0.373939	0.350455	0.216798	0.206823	0.245492	0.240023	0.260327	0.238873	0.306872	0.310109	0.384046	0.374518	0.494057	0.488702	0.448639	0.47683	0.68053	0.582507	0.732758	0.736072
1233	0.30312	0.309572	0.344941	0.301168	0.360649	0.2813	0.18231	0.194244	0.248127	0.233286	0.222251	0.220446	0.281801	0.313727	0.421491	0.397019	0.401056	0.413626	0.441249	0.436746	0.554761	0.594989	0.69425	0.715485	0.306037	0.333787	0.34762	0.295355	0.374134	0.350616	0.216934	0.206955	0.245655	0.240209	0.260477	0.238993	0.307111	0.310247	0.384228	0.3747	0.494321	0.488935	0.448847	0.477051	0.680838	0.582704	0.732861	0.736272
1234	0.303321	0.30977	0.345125	0.301344	0.360881	0.281467	0.182437	0.194335	0.248233	0.233398	0.222325	0.220504	0.281977	0.313862	0.421668	0.397298	0.40124	0.413802	0.441472	0.436967	0.554958	0.595158	0.69461	0.715843	0.306248	0.333958	0.347751	0.295506	0.374357	0.350798	0.217078	0.207061	0.245693	0.240321	0.260679	0.239162	0.307383	0.310436	0.384421	0.374854	0.494589	0.489187	0.449024	0.477252	0.681156	0.582972	0.733121	0.73658
[truncated: 1,266 more rows]

## Sheet: CP
Wavelength (nm)	Round 1																								Round 2
	Arabidopsis						Corn						Brassica						Sunflower						Arabidopsis						Corn						Brassica						Sunflower
[truncated: 2,153 more rows]
